# Supplementary material for: Self-compassion and work engagement among clinical nurses: the mediating role of moral resilience
Source: Front Public Health. 2025 Jan 20;13:1507539. doi: 10.3389/fpubh.2025.1507539 (PMC11788411; doi:10.3389/fpubh.2025.1507539)
Supplement: Supplementary file 1 [file Table_1.XLSX]

## Sheet: SCS，C-RMRS and C-UWES
ID	Gender	Age	Age groups	Length of service in nursing	Years of nursing service subgroups	Educational level	Professional title	Marital status	Average monthly income	Employment type	SCS_1	SCS_2	SCS_3	SCS_4	SCS_5	SCS_6	SCS_7	SCS_8	SCS_9	SCS_10	SCS_11	SCS_12	SCS_13	SCS_14	SCS_15	SCS_16	SCS_17	SCS_18	SCS_19	SCS_20	SCS_21	SCS_22	SCS_23	SCS_24	SCS_25	SCS_26	C-RMRS_1	C-RMRS_2	C-RMRS_3	C-RMRS_4	C-RMRS_5	C-RMRS_6	C-RMRS_7	C-RMRS_8	C-RMRS_9	C-RMRS_10	C-RMRS_11	C-RMRS_12	C-RMRS_13
1	2	33	2	13	3	2	3	2	1	2	3	2	3	2	2	2	3	3	3	3	3	4	3	2	3	4	3	2	3	2	4	2	3	2	1	3	2	1	1	1	1	3	1	3	4	3	4	4	1
2	2	38	2	14	3	2	3	2	2	2	3	1	3	1	5	2	4	4	4	5	1	4	3	5	4	1	3	2	4	1	4	5	4	3	3	3	3	3	3	2	3	3	3	2	3	3	1	3	3
3	2	32	2	3	1	2	1	1	1	2	4	5	3	3	3	3	3	3	3	3	3	3	3	3	3	3	3	3	4	3	3	3	3	3	3	3	3	3	3	3	3	3	3	3	3	3	2	3	2
4	2	34	2	10	2	2	2	2	1	2	1	1	5	1	5	1	5	1	5	5	1	5	1	5	5	1	5	1	5	1	1	5	5	1	1	5	3	2	2	2	2	3	2	3	2	2	3	2	2
5	1	31	2	3	1	2	1	1	1	2	3	3	3	3	3	3	3	3	3	3	3	3	3	3	3	3	3	3	3	3	3	3	3	3	3	3	3	3	3	3	3	3	3	3	2	3	3	1	2
6	2	37	2	13	3	2	4	2	2	1	2	3	5	4	4	1	4	3	5	4	5	4	3	5	4	3	5	3	4	4	4	4	4	4	3	5	4	4	4	4	4	4	4	4	2	3	4	4	2
7	2	34	2	14	3	2	3	1	2	2	3	3	4	4	5	3	3	4	4	4	4	4	3	4	3	4	3	3	3	4	3	4	3	3	3	3	3	2	2	3	3	3	3	3	3	3	2	3	3
8	1	35	2	12	3	2	4	2	3	2	3	5	4	4	4	3	2	2	4	2	5	4	4	4	3	5	3	4	4	4	5	3	4	5	3	4	3	2	1	4	2	3	4	3	4	3	4	1	1
9	1	38	2	15	3	2	3	2	1	2	2	1	5	3	4	2	4	2	4	4	2	4	2	4	4	2	3	3	3	3	3	3	3	3	3	3	3	2	2	2	2	3	2	3	2	2	3	2	2
10	2	32	2	10	2	2	2	2	1	2	3	3	4	3	4	3	4	4	4	4	4	5	3	4	3	4	3	4	4	4	3	4	4	4	4	4	3	3	2	4	2	3	3	3	4	3	2	2	2
11	1	32	2	10	2	2	2	2	1	2	3	4	3	3	3	3	3	3	3	3	3	3	4	2	2	4	2	4	2	4	4	2	2	4	4	2	3	2	2	2	2	3	2	3	2	2	3	2	2
12	2	34	2	10	2	2	2	2	1	2	3	3	3	3	3	3	3	3	3	3	3	3	3	3	3	3	3	3	3	3	3	3	3	3	3	3	3	2	2	2	2	3	2	3	2	2	3	2	2
13	2	26	1	3	1	2	2	1	1	2	3	3	4	5	2	4	1	5	4	4	5	5	5	4	3	3	3	3	3	3	3	3	3	3	3	3	3	2	2	2	2	3	4	4	2	4	3	2	1
14	2	46	3	22	4	2	2	2	2	3	3	3	5	3	5	2	4	3	5	5	3	5	3	5	5	3	5	4	5	4	5	5	5	3	4	5	4	4	2	4	1	4	4	4	2	2	4	3	1
15	2	33	2	3	1	2	2	1	1	2	3	3	3	2	4	3	2	3	3	3	4	3	3	3	3	3	3	3	3	3	3	3	3	3	3	3	3	2	2	2	2	3	4	3	2	2	3	2	2
16	2	37	2	15	3	2	2	2	1	2	4	3	3	3	2	3	3	4	3	3	4	3	2	2	3	3	3	3	3	4	3	3	2	2	2	3	2	2	2	2	2	2	2	3	2	3	3	1	1
17	2	36	2	10	2	2	2	2	1	2	2	2	4	4	5	2	5	4	5	4	3	5	4	4	4	5	5	5	4	4	4	3	3	5	5	3	4	3	2	4	2	3	4	3	4	1	4	4	3
18	2	49	3	20	4	1	1	2	2	2	3	3	3	3	3	3	3	4	5	1	3	4	4	4	4	4	4	3	4	4	4	3	2	5	4	3	3	1	2	2	3	2	4	4	3	3	3	2	2
19	2	35	2	12	3	2	2	2	2	3	5	3	3	3	4	3	3	5	4	4	4	4	2	4	3	4	3	3	3	3	3	3	3	3	3	3	3	2	2	2	2	3	2	3	2	2	3	2	2
20	2	27	1	4	1	2	2	1	1	2	4	4	4	3	3	3	2	3	4	2	4	4	3	3	4	3	4	2	3	5	4	4	4	4	3	4	3	2	3	4	2	3	4	4	3	2	3	3	2
21	2	39	2	10	2	2	2	2	2	2	4	4	3	4	4	3	3	4	4	3	4	4	4	4	4	5	4	5	4	5	5	4	4	5	4	4	4	4	4	4	2	4	4	4	4	4	3	4	4
22	2	40	2	15	3	2	4	2	2	2	3	4	3	4	4	3	2	4	4	3	4	4	4	4	3	4	4	4	3	4	4	4	4	4	4	3	4	1	3	4	2	4	4	4	3	4	4	2	1
23	2	34	2	6	2	2	2	2	1	2	4	3	2	4	4	2	4	4	3	3	3	3	3	3	3	3	3	3	3	3	4	3	2	4	4	2	3	2	2	2	2	3	2	3	2	2	3	2	3
24	2	25	1	3	1	2	2	1	1	2	4	2	3	4	4	1	3	3	3	2	3	4	4	3	4	3	4	4	3	3	3	2	3	3	3	3	4	2	1	3	2	3	4	4	3	4	3	3	2
25	2	30	2	10	2	2	1	1	1	3	2	2	3	3	1	3	3	2	4	3	2	2	4	4	4	2	3	4	2	2	4	3	3	3	3	3	3	2	2	2	2	3	3	3	2	2	2	3	2
26	2	34	2	10	2	2	2	2	2	2	3	3	4	3	3	3	3	3	3	4	3	3	3	3	3	3	3	3	3	3	3	3	3	3	3	3	3	2	2	2	2	3	2	3	2	2	3	2	2
27	2	41	3	12	3	2	2	2	2	2	3	4	3	3	4	3	2	3	4	4	4	4	4	4	3	4	4	3	4	4	4	4	3	4	4	4	3	3	2	2	2	3	3	3	3	3	3	2	3
28	2	35	2	12	3	2	2	2	2	2	3	3	3	3	3	2	3	4	4	3	4	4	4	4	4	3	4	4	3	4	4	3	4	4	4	3	3	3	3	3	3	3	4	3	3	4	3	3	2
29	2	35	2	3	2	2	1	1	1	2	2	2	4	3	4	2	4	2	4	4	3	4	3	3	3	3	3	3	3	4	3	4	4	3	3	3	2	2	2	3	3	2	3	2	3	3	2	3	3
30	2	38	2	3	3	2	2	1	1	2	3	3	2	4	2	4	1	5	1	2	4	5	4	3	3	4	4	4	3	4	4	4	4	4	3	4	3	2	3	4	2	2	3	3	2	2	3	2	2
31	2	36	2	3	2	2	2	1	1	2	1	3	3	2	5	2	1	4	3	3	5	4	2	4	2	4	4	3	4	4	4	2	4	3	3	3	2	3	3	3	3	3	3	2	3	3	3	3	2
32	2	32	2	11	3	2	2	1	2	2	3	5	5	5	5	1	5	5	5	5	5	5	3	5	5	5	5	5	5	4	5	5	5	5	5	5	4	3	4	4	4	4	4	4	4	4	4	3	1
33	2	46	3	25	4	2	1	2	2	3	4	3	3	5	4	3	3	4	4	3	3	4	3	4	3	4	4	3	4	5	4	4	2	5	4	3	3	3	2	3	4	3	4	4	3	3	4	3	1
34	2	31	2	13	3	2	2	1	2	3	3	4	3	3	5	2	2	5	3	2	5	4	5	4	4	3	3	5	3	5	5	1	2	5	4	2	4	2	2	3	2	3	2	3	2	2	3	2	2
35	2	36	2	2	3	2	1	2	1	2	3	3	3	4	4	3	3	4	4	3	4	3	2	4	2	4	3	4	3	4	4	3	4	4	4	2	3	3	3	3	3	2	3	3	2	3	3	3	3
36	2	35	2	5	3	2	2	1	2	2	1	3	1	1	4	1	5	2	4	4	1	4	5	4	4	2	4	2	4	5	5	4	4	5	5	4	4	2	3	4	1	4	4	4	2	3	3	2	1
37	2	35	2	10	2	1	1	2	2	2	3	2	4	3	4	3	3	3	4	4	3	4	3	4	4	3	4	3	4	3	3	4	4	3	3	4	2	2	3	2	2	3	3	3	2	3	3	3	2
38	2	33	2	14	3	2	2	1	2	2	5	5	5	5	5	3	3	3	3	3	3	5	4	2	2	5	3	4	5	5	5	5	5	4	4	5	2	3	3	4	3	2	4	4	3	4	4	3	3
39	2	36	2	12	3	2	1	2	2	2	5	3	3	3	4	3	3	3	4	3	5	3	3	3	3	3	3	3	3	3	3	3	3	3	3	3	3	2	2	2	2	3	2	3	2	2	3	2	2
40	2	37	2	11	3	2	2	2	2	2	2	3	3	3	4	3	4	2	3	3	2	4	3	4	4	2	4	4	4	4	3	4	4	4	4	2	4	1	2	2	2	3	4	4	1	4	4	2	4
41	2	38	2	14	3	2	1	2	1	2	3	3	4	4	5	2	2	5	4	4	4	4	4	4	4	4	4	4	4	3	4	4	4	4	4	4	4	4	4	4	2	3	4	4	4	3	3	3	1
42	2	48	3	17	4	1	2	2	1	2	3	4	4	2	4	1	4	3	5	4	4	5	5	4	4	4	5	3	4	4	4	4	4	5	3	4	4	2	2	2	2	4	4	1	4	4	4	4	3
43	2	33	2	10	2	2	2	2	1	2	4	3	4	4	4	3	5	3	4	4	4	4	3	4	4	4	4	4	4	4	4	4	4	3	3	4	2	3	2	3	3	3	4	3	3	3	3	3	3
44	2	42	3	15	3	2	3	2	1	2	2	3	5	3	3	2	4	3	2	3	4	3	3	3	5	3	4	4	3	3	4	2	3	3	3	4	3	2	2	2	3	3	2	4	2	2	3	2	2
45	2	38	2	16	4	2	2	2	2	2	5	3	2	5	1	5	1	5	4	4	3	3	3	3	3	5	2	4	4	4	5	4	2	3	4	4	4	1	1	1	1	4	4	4	4	4	4	3	1
46	2	38	2	13	3	2	3	2	2	2	2	2	3	2	4	2	3	3	4	4	3	4	3	4	4	2	3	2	3	3	3	4	3	3	3	4	4	1	1	2	1	4	3	4	4	4	4	2	1
47	2	30	2	12	3	2	4	2	1	1	3	3	4	4	3	3	3	3	4	4	3	4	4	3	4	4	3	3	3	5	4	3	3	3	3	3	3	2	2	2	3	3	3	3	3	4	4	3	2
48	2	34	2	12	3	2	3	2	2	2	3	2	3	4	4	2	5	3	5	5	5	4	5	4	5	5	4	5	4	5	5	4	4	5	5	4	4	4	2	3	2	3	4	4	2	4	3	3	1
49	2	32	2	12	3	2	1	2	1	2	5	3	3	4	2	3	1	4	4	1	5	3	5	4	3	5	4	5	3	5	5	3	3	5	4	3	3	4	4	4	4	3	4	4	2	4	3	4	2
50	2	32	2	11	3	2	1	2	2	2	4	3	3	4	3	3	2	4	4	3	4	3	5	3	3	3	5	1	3	3	4	4	3	3	3	3	3	3	2	3	2	3	4	3	2	3	4	2	1
51	2	30	2	10	2	2	2	2	1	2	3	3	4	3	5	2	3	3	5	3	5	5	3	4	4	2	4	3	5	4	5	5	4	3	3	4	3	3	3	3	2	3	3	3	3	4	4	1	3
52	2	30	2	10	2	2	2	1	2	2	3	3	4	3	5	2	3	5	5	3	3	5	3	5	4	3	5	3	5	4	5	4	4	4	3	4	4	3	2	3	1	4	4	4	4	4	1	3	1
53	2	34	2	12	3	2	4	2	1	2	3	3	4	3	3	3	3	3	4	4	4	3	3	4	3	3	4	3	3	4	3	3	4	3	3	4	4	2	2	3	2	3	3	3	3	3	3	2	2
54	2	33	2	13	3	2	2	2	1	2	3	2	3	2	2	2	3	3	4	3	4	4	3	3	4	3	3	3	4	3	4	2	3	3	3	4	3	2	1	3	2	3	3	4	3	3	3	4	2
55	2	33	2	10	2	2	3	1	2	2	4	3	3	3	4	3	3	3	3	4	4	4	4	4	3	3	3	4	4	3	4	4	3	3	3	3	3	2	3	4	2	3	3	4	2	4	4	2	1
56	2	25	1	3	1	2	2	1	1	2	5	5	1	5	1	5	1	5	5	5	1	5	1	5	5	1	1	5	1	5	1	5	5	1	1	5	1	4	4	4	4	1	4	1	4	4	1	4	3
57	2	29	1	7	2	2	2	1	1	2	3	4	3	5	3	4	2	4	4	2	5	5	5	5	5	5	3	5	3	5	5	3	3	4	5	3	4	2	3	4	3	3	4	4	3	3	3	3	1
58	2	37	2	16	4	2	4	2	3	2	3	2	4	3	2	2	2	3	3	4	4	3	4	4	3	3	4	3	3	4	5	3	4	2	3	4	2	3	4	3	1	4	4	4	3	3	4	3	2
59	2	35	2	12	3	2	2	2	2	2	3	3	3	3	4	2	4	3	3	3	3	4	3	3	3	3	3	3	3	3	3	3	3	3	3	3	3	2	2	2	2	3	2	3	2	2	3	2	2
60	2	36	2	11	3	3	4	2	2	2	3	4	4	4	4	3	2	4	4	3	5	4	5	4	3	5	4	4	4	5	4	4	4	5	4	4	4	4	4	4	2	1	4	3	3	4	4	3	2
61	2	33	2	10	2	3	2	1	2	2	1	3	4	4	1	2	4	1	4	5	3	3	2	4	5	3	4	4	3	2	3	2	2	3	2	2	3	2	1	3	1	3	2	3	3	3	4	3	2
62	2	33	2	13	3	2	3	2	1	2	3	2	3	2	2	2	3	3	3	3	3	4	3	2	3	4	3	2	3	2	4	2	3	2	1	3	2	1	1	1	1	3	1	3	4	3	4	4	1
63	2	38	2	14	3	2	4	2	2	2	3	1	3	1	5	2	4	4	4	5	1	4	3	5	4	1	3	2	4	1	4	5	4	3	3	3	3	3	3	2	3	3	3	2	3	3	1	3	3
64	1	39	2	3	2	3	2	1	1	2	2	3	4	3	2	2	3	3	3	3	4	2	3	3	3	2	4	4	3	3	3	2	3	4	3	2	3	3	2	2	1	2	4	2	3	4	3	2	2
65	2	35	2	3	3	2	1	1	1	2	4	5	3	3	3	3	3	3	3	3	3	3	3	3	3	3	3	3	4	3	3	3	3	3	3	3	3	3	3	3	3	3	3	3	3	3	2	3	2
66	2	25	1	3	3	2	1	1	1	2	3	3	4	3	4	1	3	4	4	4	3	4	1	2	3	2	3	2	4	2	4	3	4	2	1	4	4	2	1	3	2	2	4	3	4	2	2	2	4
67	2	34	2	10	2	2	2	2	2	2	1	1	5	1	5	1	5	1	5	5	1	5	1	5	5	1	5	1	5	1	1	5	5	1	1	5	3	2	2	2	2	3	2	3	2	2	3	2	2
68	1	36	2	3	1	2	1	1	1	2	3	3	3	3	3	3	3	3	3	3	3	3	3	3	3	3	3	3	3	3	3	3	3	3	3	3	3	3	3	3	3	3	3	3	2	3	3	1	2
69	2	37	2	13	3	2	3	2	2	1	2	3	5	4	4	1	4	3	5	4	5	4	3	5	4	3	5	3	4	4	4	4	4	4	3	5	4	4	4	4	4	4	4	4	2	3	4	4	2
70	2	34	2	14	3	2	4	1	2	2	3	3	4	4	5	3	3	4	4	4	4	4	3	4	3	4	3	3	3	4	3	4	3	3	3	3	3	2	2	3	3	3	3	3	3	3	2	3	3
71	1	35	2	12	3	2	4	1	2	2	3	5	4	4	4	3	2	2	4	2	5	4	4	4	3	5	3	4	4	4	5	3	4	5	3	4	3	2	1	4	2	3	4	3	4	3	4	1	1
72	1	38	2	15	3	2	4	2	2	2	2	1	5	3	4	2	4	2	4	4	2	4	2	4	4	2	3	3	3	3	3	3	3	3	3	3	3	2	2	2	2	3	2	3	2	2	3	2	2
73	2	32	2	10	2	2	2	2	1	2	3	3	4	3	4	3	4	4	4	4	4	5	3	4	3	4	3	4	4	4	3	4	4	4	4	4	3	3	2	4	2	3	3	3	4	3	2	2	2
74	1	32	2	10	2	2	2	2	1	2	3	4	3	3	3	3	3	3	3	3	3	3	4	2	2	4	2	4	2	4	4	2	2	4	4	2	3	2	2	2	2	3	2	3	2	2	3	2	2
75	2	34	2	10	2	2	2	2	1	2	3	3	3	3	3	3	3	3	3	3	3	3	3	3	3	3	3	3	3	3	3	3	3	3	3	3	3	2	2	2	2	3	2	3	2	2	3	2	2
76	2	26	1	3	2	2	2	1	2	2	3	3	4	5	2	4	1	5	4	4	5	5	5	4	3	3	3	3	3	3	3	3	3	3	3	3	3	2	2	2	2	3	4	4	2	4	3	2	1
77	2	46	3	22	4	2	2	2	2	3	3	3	5	3	5	2	4	3	5	5	3	5	3	5	5	3	5	4	5	4	5	5	5	3	4	5	4	4	2	4	1	4	4	4	2	2	4	3	1
78	2	36	2	3	3	2	2	1	1	2	3	3	3	2	4	3	2	3	3	3	4	3	3	3	3	3	3	3	3	3	3	3	3	3	3	3	3	2	2	2	2	3	4	3	2	2	3	2	2
79	2	38	2	11	3	2	3	2	2	2	3	2	5	2	5	1	5	2	5	5	1	4	3	5	4	2	5	2	5	2	1	4	4	2	1	5	3	2	1	1	2	4	2	4	1	1	3	2	3
80	2	39	2	16	4	2	4	2	3	2	3	3	5	3	5	1	5	2	5	5	3	5	3	4	5	3	5	4	5	3	4	5	5	3	3	5	4	2	3	3	1	3	2	4	3	3	4	2	1
81	2	37	2	15	3	2	2	2	2	2	4	3	3	3	2	3	3	4	3	3	4	3	2	2	3	3	3	3	3	4	3	3	2	2	2	3	2	2	2	2	2	2	2	3	2	3	3	1	1
82	2	36	2	10	2	2	2	2	1	2	2	2	4	4	5	2	5	4	5	4	3	5	4	4	4	5	5	5	4	4	4	3	3	5	5	3	4	3	2	4	2	3	4	3	4	1	4	4	3
83	2	49	3	20	4	1	1	2	2	2	3	3	3	3	3	3	3	4	5	1	3	4	4	4	4	4	4	3	4	4	4	3	2	5	4	3	3	1	2	2	3	2	4	4	3	3	3	2	2
84	2	35	2	12	3	2	2	2	1	3	5	3	3	3	4	3	3	5	4	4	4	4	2	4	3	4	3	3	3	3	3	3	3	3	3	3	3	2	2	2	2	3	2	3	2	2	3	2	2
85	2	27	1	4	3	2	2	1	2	2	4	4	4	3	3	3	2	3	4	2	4	4	3	3	4	3	4	2	3	5	4	4	4	4	3	4	3	2	3	4	2	3	4	4	3	2	3	3	2
86	2	39	2	10	2	2	2	2	2	2	4	4	3	4	4	3	3	4	4	3	4	4	4	4	4	5	4	5	4	5	5	4	4	5	4	4	4	4	4	4	2	4	4	4	4	4	3	4	4
87	2	40	2	15	3	2	4	2	2	2	3	4	3	4	4	3	2	4	4	3	4	4	4	4	3	4	4	4	3	4	4	4	4	4	4	3	4	1	3	4	2	4	4	4	3	4	4	2	1
88	2	38	2	6	2	2	2	2	1	2	4	3	2	4	4	2	4	4	3	3	3	3	3	3	3	3	3	3	3	3	4	3	2	4	4	2	3	2	2	2	2	3	2	3	2	2	3	2	3
89	2	25	1	3	1	2	2	1	2	2	4	2	3	4	4	1	3	3	3	2	3	4	4	3	4	3	4	4	3	3	3	2	3	3	3	3	4	2	1	3	2	3	4	4	3	4	3	3	2
90	2	30	2	10	2	2	1	1	1	3	2	2	3	3	1	3	3	2	4	3	2	2	4	4	4	2	3	4	2	2	4	3	3	3	3	3	3	2	2	2	2	3	3	3	2	2	2	3	2
91	2	34	2	10	2	2	2	2	1	2	3	3	4	3	3	3	3	3	3	4	3	3	3	3	3	3	3	3	3	3	3	3	3	3	3	3	3	2	2	2	2	3	2	3	2	2	3	2	2
92	2	43	3	15	3	2	1	2	2	3	2	3	3	4	2	2	3	3	5	2	3	3	4	3	3	3	3	4	2	4	2	2	2	4	4	3	4	2	3	4	2	4	3	4	2	4	3	2	1
93	2	41	3	12	3	2	2	2	2	2	3	4	3	3	4	3	2	3	4	4	4	4	4	4	3	4	4	3	4	4	4	4	3	4	4	4	3	3	2	2	2	3	3	3	3	3	3	2	3
94	2	35	2	12	3	2	2	2	1	2	3	3	3	3	3	2	3	4	4	3	4	4	4	4	4	3	4	4	3	4	4	3	4	4	4	3	3	3	3	3	3	3	4	3	3	4	3	3	2
95	2	35	2	10	2	2	2	1	2	2	5	5	1	5	1	5	1	5	4	4	2	4	2	4	4	2	4	2	4	2	2	4	4	2	2	4	3	2	2	2	2	3	2	3	2	2	3	2	2
96	2	38	2	5	1	2	2	2	1	2	4	4	2	4	2	4	2	4	2	2	4	2	4	2	4	3	2	4	4	2	3	3	3	3	3	3	2	3	3	2	3	2	3	2	3	3	2	3	3
97	2	35	2	3	1	2	1	1	1	2	2	2	4	3	4	2	4	2	4	4	3	4	3	3	3	3	3	3	3	4	3	4	4	3	3	3	2	2	2	3	3	2	3	2	3	3	2	3	3
98	2	38	2	3	1	2	2	1	1	2	3	3	2	4	2	4	1	5	1	2	4	5	4	3	3	4	4	4	3	4	4	4	4	4	3	4	3	2	3	4	2	2	3	3	2	2	3	2	2
99	2	36	2	3	1	2	2	1	1	2	1	3	3	2	5	2	1	4	3	3	5	4	2	4	2	4	4	3	4	4	4	2	4	3	3	3	2	3	3	3	3	3	3	2	3	3	3	3	2
100	2	32	2	11	3	2	2	2	2	2	3	5	5	5	5	1	5	5	5	5	5	5	3	5	5	5	5	5	5	4	5	5	5	5	5	5	4	3	4	4	4	4	4	4	4	4	4	3	1
101	2	46	3	25	4	2	1	2	2	3	4	3	3	5	4	3	3	4	4	3	3	4	3	4	3	4	4	3	4	5	4	4	2	5	4	3	3	3	2	3	4	3	4	4	3	3	4	3	1
102	2	31	2	13	3	2	2	2	2	3	3	4	3	3	5	2	2	5	3	2	5	4	5	4	4	3	3	5	3	5	5	1	2	5	4	2	4	2	2	3	2	3	2	3	2	2	3	2	2
103	2	36	2	2	1	2	1	2	1	2	3	3	3	4	4	3	3	4	4	3	4	3	2	4	2	4	3	4	3	4	4	3	4	4	4	2	3	3	3	3	3	2	3	3	2	3	3	3	3
104	2	35	2	5	1	2	2	2	2	2	1	3	1	1	4	1	5	2	4	4	1	4	5	4	4	2	4	2	4	5	5	4	4	5	5	4	4	2	3	4	1	4	4	4	2	3	3	2	1
105	2	35	2	10	2	1	1	2	2	2	3	2	4	3	4	3	3	3	4	4	3	4	3	4	4	3	4	3	4	3	3	4	4	3	3	4	2	2	3	2	2	3	3	3	2	3	3	3	2
106	2	33	2	14	3	2	2	2	2	2	5	5	5	5	5	3	3	3	3	3	3	5	4	2	2	5	3	4	5	5	5	5	5	4	4	5	2	3	3	4	3	2	4	4	3	4	4	3	3
107	2	36	2	12	3	2	1	2	2	2	5	3	3	3	4	3	3	3	4	3	5	3	3	3	3	3	3	3	3	3	3	3	3	3	3	3	3	2	2	2	2	3	2	3	2	2	3	2	2
108	2	37	2	11	3	2	2	2	2	2	2	3	3	3	4	3	4	2	3	3	2	4	3	4	4	2	4	4	4	4	3	4	4	4	4	2	4	1	2	2	2	3	4	4	1	4	4	2	4
109	2	38	2	14	3	2	1	2	2	2	3	3	4	4	5	2	2	5	4	4	4	4	4	4	4	4	4	4	4	3	4	4	4	4	4	4	4	4	4	4	2	3	4	4	4	3	3	3	1
110	1	48	3	17	4	1	2	2	1	2	3	4	4	2	4	1	4	3	5	4	4	5	5	4	4	4	5	3	4	4	4	4	4	5	3	4	4	2	2	2	2	4	4	1	4	4	4	4	3
111	2	33	2	10	2	2	2	2	2	2	4	3	4	4	4	3	5	3	4	4	4	4	3	4	4	4	4	4	4	4	4	4	4	3	3	4	2	3	2	3	3	3	4	3	3	3	3	3	3
112	2	42	3	15	3	2	3	2	2	2	2	3	5	3	3	2	4	3	2	3	4	3	3	3	5	3	4	4	3	3	4	2	3	3	3	4	3	2	2	2	3	3	2	4	2	2	3	2	2
113	2	38	2	16	4	2	2	2	2	2	5	3	2	5	1	5	1	5	4	4	3	3	3	3	3	5	2	4	4	4	5	4	2	3	4	4	4	1	1	1	1	4	4	4	4	4	4	3	1
114	2	38	2	13	3	2	4	2	2	2	2	2	3	2	4	2	3	3	4	4	3	4	3	4	4	2	3	2	3	3	3	4	3	3	3	4	4	1	1	2	1	4	3	4	4	4	4	2	1
115	2	30	2	12	3	2	4	2	2	1	3	3	4	4	3	3	3	3	4	4	3	4	4	3	4	4	3	3	3	5	4	3	3	3	3	3	3	2	2	2	3	3	3	3	3	4	4	3	2
116	2	34	2	12	3	2	4	2	2	2	3	2	3	4	4	2	5	3	5	5	5	4	5	4	5	5	4	5	4	5	5	4	4	5	5	4	4	4	2	3	2	3	4	4	2	4	3	3	1
117	2	32	2	12	3	2	1	2	1	2	5	3	3	4	2	3	1	4	4	1	5	3	5	4	3	5	4	5	3	5	5	3	3	5	4	3	3	4	4	4	4	3	4	4	2	4	3	4	2
118	2	32	2	11	3	2	1	2	2	2	4	3	3	4	3	3	2	4	4	3	4	3	5	3	3	3	5	1	3	3	4	4	3	3	3	3	3	3	2	3	2	3	4	3	2	3	4	2	1
119	2	30	2	10	2	2	2	2	2	2	3	3	4	3	5	2	3	3	5	3	5	5	3	4	4	2	4	3	5	4	5	5	4	3	3	4	3	3	3	3	2	3	3	3	3	4	4	1	3
120	2	30	2	10	2	2	2	2	2	2	3	3	4	3	5	2	3	5	5	3	3	5	3	5	4	3	5	3	5	4	5	4	4	4	3	4	4	3	2	3	1	4	4	4	4	4	1	3	1
121	2	34	2	12	3	2	3	2	2	2	3	3	4	3	3	3	3	3	4	4	4	3	3	4	3	3	4	3	3	4	3	3	4	3	3	4	4	2	2	3	2	3	3	3	3	3	3	2	2
122	2	32	2	13	3	2	2	2	2	2	5	3	4	5	1	1	5	1	4	4	4	3	3	3	3	3	3	3	3	4	4	2	3	4	3	2	3	4	3	4	3	4	4	4	1	3	4	2	4
123	2	33	2	13	3	2	2	2	2	2	3	2	3	2	2	2	3	3	4	3	4	4	3	3	4	3	3	3	4	3	4	2	3	3	3	4	3	2	1	3	2	3	3	4	3	3	3	4	2
124	2	33	2	10	2	2	3	2	2	2	4	3	3	3	4	3	3	3	3	4	4	4	4	4	3	3	3	4	4	3	4	4	3	3	3	3	3	2	3	4	2	3	3	4	2	4	4	2	1
125	2	25	1	3	1	2	2	1	1	2	5	5	1	5	1	5	1	5	5	5	1	5	1	5	5	1	1	5	1	5	1	5	5	1	1	5	1	4	4	4	4	1	4	1	4	4	1	4	3
126	2	29	1	7	2	2	2	1	2	2	3	4	3	5	3	4	2	4	4	2	5	5	5	5	5	5	3	5	3	5	5	3	3	4	5	3	4	2	3	4	3	3	4	4	3	3	3	3	1
127	1	37	2	16	4	2	4	2	3	2	3	2	4	3	2	2	2	3	3	4	4	3	4	4	3	3	4	3	3	4	5	3	4	2	3	4	2	3	4	3	1	4	4	4	3	3	4	3	2
128	2	35	2	12	3	2	2	2	2	2	3	3	3	3	4	2	4	3	3	3	3	4	3	3	3	3	3	3	3	3	3	3	3	3	3	3	3	2	2	2	2	3	2	3	2	2	3	2	2
129	2	36	2	11	3	3	3	2	3	2	3	4	4	4	4	3	2	4	4	3	5	4	5	4	3	5	4	4	4	5	4	4	4	5	4	4	4	4	4	4	2	1	4	3	3	4	4	3	2
130	2	33	2	10	2	3	2	2	2	2	1	3	4	4	1	2	4	1	4	5	3	3	2	4	5	3	4	4	3	2	3	2	2	3	2	2	3	2	1	3	1	3	2	3	3	3	4	3	2
131	2	33	2	13	3	2	4	2	2	2	3	2	3	2	2	2	3	3	3	3	3	4	3	2	3	4	3	2	3	2	4	2	3	2	1	3	2	1	1	1	1	3	1	3	4	3	4	4	1
132	2	38	2	14	3	2	4	2	2	2	3	1	3	1	5	2	4	4	4	5	1	4	3	5	4	1	3	2	4	1	4	5	4	3	3	3	3	3	3	2	3	3	3	2	3	3	1	3	3
133	2	40	2	20	4	2	4	2	3	2	3	1	3	3	3	3	2	3	3	1	3	3	3	3	1	3	2	2	2	3	3	2	2	4	3	3	3	2	3	4	2	3	3	3	2	3	3	2	2
134	2	35	2	3	1	2	1	1	1	2	4	5	3	3	3	3	3	3	3	3	3	3	3	3	3	3	3	3	4	3	3	3	3	3	3	3	3	3	3	3	3	3	3	3	3	3	2	3	2
135	2	34	2	10	2	2	2	2	2	2	1	1	5	1	5	1	5	1	5	5	1	5	1	5	5	1	5	1	5	1	1	5	5	1	1	5	3	2	2	2	2	3	2	3	2	2	3	2	2
136	1	36	2	3	1	2	1	1	1	2	3	3	3	3	3	3	3	3	3	3	3	3	3	3	3	3	3	3	3	3	3	3	3	3	3	3	3	3	3	3	3	3	3	3	2	3	3	1	2
137	2	37	2	13	3	2	3	2	3	1	2	3	5	4	4	1	4	3	5	4	5	4	3	5	4	3	5	3	4	4	4	4	4	4	3	5	4	4	4	4	4	4	4	4	2	3	4	4	2
138	2	34	2	14	3	2	3	2	2	2	3	3	4	4	5	3	3	4	4	4	4	4	3	4	3	4	3	3	3	4	3	4	3	3	3	3	3	2	2	3	3	3	3	3	3	3	2	3	3
139	1	35	2	12	3	2	3	2	3	2	3	5	4	4	4	3	2	2	4	2	5	4	4	4	3	5	3	4	4	4	5	3	4	5	3	4	3	2	1	4	2	3	4	3	4	3	4	1	1
140	1	38	3	15	3	2	3	2	3	2	2	1	5	3	4	2	4	2	4	4	2	4	2	4	4	2	3	3	3	3	3	3	3	3	3	3	3	2	2	2	2	3	2	3	2	2	3	2	2
141	2	32	2	10	2	2	2	2	2	2	3	3	4	3	4	3	4	4	4	4	4	5	3	4	3	4	3	4	4	4	3	4	4	4	4	4	3	3	2	4	2	3	3	3	4	3	2	2	2
142	1	32	2	10	2	2	2	2	2	2	3	4	3	3	3	3	3	3	3	3	3	3	4	2	2	4	2	4	2	4	4	2	2	4	4	2	3	2	2	2	2	3	2	3	2	2	3	2	2
143	2	34	2	10	2	2	2	2	3	2	3	3	3	3	3	3	3	3	3	3	3	3	3	3	3	3	3	3	3	3	3	3	3	3	3	3	3	2	2	2	2	3	2	3	2	2	3	2	2
144	2	26	1	3	1	2	2	1	2	2	3	3	4	5	2	4	1	5	4	4	5	5	5	4	3	3	3	3	3	3	3	3	3	3	3	3	3	2	2	2	2	3	4	4	2	4	3	2	1
145	2	46	3	22	4	2	2	2	2	3	3	3	5	3	5	2	4	3	5	5	3	5	3	5	5	3	5	4	5	4	5	5	5	3	4	5	4	4	2	4	1	4	4	4	2	2	4	3	1
146	2	26	1	3	1	2	2	1	2	2	3	3	3	2	4	3	2	3	3	3	4	3	3	3	3	3	3	3	3	3	3	3	3	3	3	3	3	2	2	2	2	3	4	3	2	2	3	2	2
147	2	37	2	15	3	2	2	2	2	2	4	3	3	3	2	3	3	4	3	3	4	3	2	2	3	3	3	3	3	4	3	3	2	2	2	3	2	2	2	2	2	2	2	3	2	3	3	1	1
148	2	36	2	10	2	2	2	2	1	2	2	2	4	4	5	2	5	4	5	4	3	5	4	4	4	5	5	5	4	4	4	3	3	5	5	3	4	3	2	4	2	3	4	3	4	1	4	4	3
149	2	49	3	20	4	1	1	2	3	2	3	3	3	3	3	3	3	4	5	1	3	4	4	4	4	4	4	3	4	4	4	3	2	5	4	3	3	1	2	2	3	2	4	4	3	3	3	2	2
150	2	35	2	12	3	2	2	2	2	3	5	3	3	3	4	3	3	5	4	4	4	4	2	4	3	4	3	3	3	3	3	3	3	3	3	3	3	2	2	2	2	3	2	3	2	2	3	2	2
151	2	27	1	4	1	2	2	1	2	2	4	4	4	3	3	3	2	3	4	2	4	4	3	3	4	3	4	2	3	5	4	4	4	4	3	4	3	2	3	4	2	3	4	4	3	2	3	3	2
152	2	39	2	10	2	2	2	2	2	2	4	4	3	4	4	3	3	4	4	3	4	4	4	4	4	5	4	5	4	5	5	4	4	5	4	4	4	4	4	4	2	4	4	4	4	4	3	4	4
153	2	40	2	15	3	2	3	2	3	2	3	4	3	4	4	3	2	4	4	3	4	4	4	4	3	4	4	4	3	4	4	4	4	4	4	3	4	1	3	4	2	4	4	4	3	4	4	2	1
154	2	31	2	6	2	2	2	2	2	2	4	3	2	4	4	2	4	4	3	3	3	3	3	3	3	3	3	3	3	3	4	3	2	4	4	2	3	2	2	2	2	3	2	3	2	2	3	2	3
155	2	25	1	3	1	2	2	1	2	2	4	2	3	4	4	1	3	3	3	2	3	4	4	3	4	3	4	4	3	3	3	2	3	3	3	3	4	2	1	3	2	3	4	4	3	4	3	3	2
156	2	30	2	10	2	2	1	1	2	3	2	2	3	3	1	3	3	2	4	3	2	2	4	4	4	2	3	4	2	2	4	3	3	3	3	3	3	2	2	2	2	3	3	3	2	2	2	3	2
157	2	33	2	10	2	2	2	2	1	2	3	3	3	3	3	3	3	2	3	3	3	3	3	3	2	4	3	3	3	3	3	3	2	3	3	3	3	2	2	2	1	4	3	3	4	4	2	3	3
158	2	34	2	10	2	2	2	2	2	2	3	3	4	3	3	3	3	3	3	4	3	3	3	3	3	3	3	3	3	3	3	3	3	3	3	3	3	2	2	2	2	3	2	3	2	2	3	2	2
159	2	43	3	15	3	2	1	2	3	3	2	3	3	4	2	2	3	3	5	2	3	3	4	3	3	3	3	4	2	4	2	2	2	4	4	3	4	2	3	4	2	4	3	4	2	4	3	2	1
160	2	32	2	3	1	2	2	2	2	2	3	3	3	3	3	3	3	3	4	3	3	3	3	3	3	3	4	3	4	4	4	4	4	4	4	4	3	4	4	4	1	3	4	4	3	3	3	4	4
161	2	41	3	12	3	2	2	2	3	2	3	4	3	3	4	3	2	3	4	4	4	4	4	4	3	4	4	3	4	4	4	4	3	4	4	4	3	3	2	2	2	3	3	3	3	3	3	2	3
162	2	35	2	12	3	2	2	2	3	2	3	3	3	3	3	2	3	4	4	3	4	4	4	4	4	3	4	4	3	4	4	3	4	4	4	3	3	3	3	3	3	3	4	3	3	4	3	3	2
163	2	28	1	5	1	2	2	2	2	2	4	4	2	4	2	4	2	4	2	2	4	2	4	2	4	3	2	4	4	2	3	3	3	3	3	3	2	3	3	2	3	2	3	2	3	3	2	3	3
164	2	31	2	9	2	2	2	2	2	2	3	3	4	4	3	2	2	3	3	3	3	3	3	3	3	3	3	3	3	3	4	2	2	4	4	2	2	3	3	3	4	4	4	4	4	3	4	2	2
165	2	33	2	3	1	2	1	1	2	2	2	2	4	3	4	2	4	2	4	4	3	4	3	3	3	3	3	3	3	4	3	4	4	3	3	3	2	2	2	3	3	2	3	2	3	3	2	3	3
166	2	31	2	3	1	2	2	1	2	2	3	3	2	4	2	4	1	5	1	2	4	5	4	3	3	4	4	4	3	4	4	4	4	4	3	4	3	2	3	4	2	2	3	3	2	2	3	2	2
167	1	34	2	3	1	2	2	1	2	2	1	3	3	2	5	2	1	4	3	3	5	4	2	4	2	4	4	3	4	4	4	2	4	3	3	3	2	3	3	3	3	3	3	2	3	3	3	3	2
168	2	32	2	11	3	2	2	2	2	2	3	5	5	5	5	1	5	5	5	5	5	5	3	5	5	5	5	5	5	4	5	5	5	5	5	5	4	3	4	4	4	4	4	4	4	4	4	3	1
169	2	46	3	25	4	2	1	2	3	3	4	3	3	5	4	3	3	4	4	3	3	4	3	4	3	4	4	3	4	5	4	4	2	5	4	3	3	3	2	3	4	3	4	4	3	3	4	3	1
170	2	31	2	13	3	2	2	2	2	3	3	4	3	3	5	2	2	5	3	2	5	4	5	4	4	3	3	5	3	5	5	1	2	5	4	2	4	2	2	3	2	3	2	3	2	2	3	2	2
171	2	26	1	2	1	2	1	2	2	2	3	3	3	4	4	3	3	4	4	3	4	3	2	4	2	4	3	4	3	4	4	3	4	4	4	2	3	3	3	3	3	2	3	3	2	3	3	3	3
172	2	35	2	5	1	2	2	2	2	2	1	3	1	1	4	1	5	2	4	4	1	4	5	4	4	2	4	2	4	5	5	4	4	5	5	4	4	2	3	4	1	4	4	4	2	3	3	2	1
173	2	35	2	10	2	1	1	2	3	2	3	2	4	3	4	3	3	3	4	4	3	4	3	4	4	3	4	3	4	3	3	4	4	3	3	4	2	2	3	2	2	3	3	3	2	3	3	3	2
174	2	33	2	14	3	2	2	2	2	2	5	5	5	5	5	3	3	3	3	3	3	5	4	2	2	5	3	4	5	5	5	5	5	4	4	5	2	3	3	4	3	2	4	4	3	4	4	3	3
175	2	36	2	12	3	2	1	2	2	2	5	3	3	3	4	3	3	3	4	3	5	3	3	3	3	3	3	3	3	3	3	3	3	3	3	3	3	2	2	2	2	3	2	3	2	2	3	2	2
176	2	37	2	11	3	2	2	2	2	2	2	3	3	3	4	3	4	2	3	3	2	4	3	4	4	2	4	4	4	4	3	4	4	4	4	2	4	1	2	2	2	3	4	4	1	4	4	2	4
177	2	38	2	14	3	2	1	2	3	2	3	3	4	4	5	2	2	5	4	4	4	4	4	4	4	4	4	4	4	3	4	4	4	4	4	4	4	4	4	4	2	3	4	4	4	3	3	3	1
178	2	48	3	17	4	1	2	2	1	2	3	4	4	2	4	1	4	3	5	4	4	5	5	4	4	4	5	3	4	4	4	4	4	5	3	4	4	2	2	2	2	4	4	1	4	4	4	4	3
179	2	33	2	10	2	2	2	2	2	2	4	3	4	4	4	3	5	3	4	4	4	4	3	4	4	4	4	4	4	4	4	4	4	3	3	4	2	3	2	3	3	3	4	3	3	3	3	3	3
180	2	42	3	15	3	2	3	2	3	2	2	3	5	3	3	2	4	3	2	3	4	3	3	3	5	3	4	4	3	3	4	2	3	3	3	4	3	2	2	2	3	3	2	4	2	2	3	2	2
181	2	38	2	16	4	2	2	2	2	2	5	3	2	5	1	5	1	5	4	4	3	3	3	3	3	5	2	4	4	4	5	4	2	3	4	4	4	1	1	1	1	4	4	4	4	4	4	3	1
182	2	38	2	13	3	2	4	2	3	2	2	2	3	2	4	2	3	3	4	4	3	4	3	4	4	2	3	2	3	3	3	4	3	3	3	4	4	1	1	2	1	4	3	4	4	4	4	2	1
183	2	30	2	12	3	2	4	2	2	1	3	3	4	4	3	3	3	3	4	4	3	4	4	3	4	4	3	3	3	5	4	3	3	3	3	3	3	2	2	2	3	3	3	3	3	4	4	3	2
184	2	34	2	12	3	2	3	2	2	2	3	2	3	4	4	2	5	3	5	5	5	4	5	4	5	5	4	5	4	5	5	4	4	5	5	4	4	4	2	3	2	3	4	4	2	4	3	3	1
185	2	32	2	12	3	2	1	2	1	2	5	3	3	4	2	3	1	4	4	1	5	3	5	4	3	5	4	5	3	5	5	3	3	5	4	3	3	4	4	4	4	3	4	4	2	4	3	4	2
186	2	32	2	11	3	2	1	2	2	2	4	3	3	4	3	3	2	4	4	3	4	3	5	3	3	3	5	1	3	3	4	4	3	3	3	3	3	3	2	3	2	3	4	3	2	3	4	2	1
187	2	30	2	10	2	2	2	2	2	2	3	3	4	3	5	2	3	3	5	3	5	5	3	4	4	2	4	3	5	4	5	5	4	3	3	4	3	3	3	3	2	3	3	3	3	4	4	1	3
188	2	30	2	10	2	2	2	2	2	2	3	3	4	3	5	2	3	5	5	3	3	5	3	5	4	3	5	3	5	4	5	4	4	4	3	4	4	3	2	3	1	4	4	4	4	4	1	3	1
189	2	34	2	12	3	2	4	2	3	2	3	3	4	3	3	3	3	3	4	4	4	3	3	4	3	3	4	3	3	4	3	3	4	3	3	4	4	2	2	3	2	3	3	3	3	3	3	2	2
190	2	33	2	13	3	2	2	2	2	2	3	2	3	2	2	2	3	3	4	3	4	4	3	3	4	3	3	3	4	3	4	2	3	3	3	4	3	2	1	3	2	3	3	4	3	3	3	4	2
191	2	33	2	10	2	2	4	2	2	2	4	3	3	3	4	3	3	3	3	4	4	4	4	4	3	3	3	4	4	3	4	4	3	3	3	3	3	2	3	4	2	3	3	4	2	4	4	2	1
192	1	25	1	3	1	2	2	1	2	2	5	5	1	5	1	5	1	5	5	5	1	5	1	5	5	1	1	5	1	5	1	5	5	1	1	5	1	4	4	4	4	1	4	1	4	4	1	4	3
193	2	29	1	7	2	2	2	1	2	2	3	4	3	5	3	4	2	4	4	2	5	5	5	5	5	5	3	5	3	5	5	3	3	4	5	3	4	2	3	4	3	3	4	4	3	3	3	3	1
194	2	37	2	16	4	2	4	2	3	2	3	2	4	3	2	2	2	3	3	4	4	3	4	4	3	3	4	3	3	4	5	3	4	2	3	4	2	3	4	3	1	4	4	4	3	3	4	3	2
195	2	35	2	12	3	2	2	2	2	2	3	3	3	3	4	2	4	3	3	3	3	4	3	3	3	3	3	3	3	3	3	3	3	3	3	3	3	2	2	2	2	3	2	3	2	2	3	2	2
196	2	36	2	11	3	3	4	2	3	2	3	4	4	4	4	3	2	4	4	3	5	4	5	4	3	5	4	4	4	5	4	4	4	5	4	4	4	4	4	4	2	1	4	3	3	4	4	3	2
197	2	33	2	10	2	3	2	2	2	2	1	3	4	4	1	2	4	1	4	5	3	3	2	4	5	3	4	4	3	2	3	2	2	3	2	2	3	2	1	3	1	3	2	3	3	3	4	3	2
198	2	33	2	13	3	2	4	2	2	2	3	2	3	2	2	2	3	3	3	3	3	4	3	2	3	4	3	2	3	2	4	2	3	2	1	3	2	1	1	1	1	3	1	3	4	3	4	4	1
199	2	38	2	14	3	2	4	2	2	2	3	1	3	1	5	2	4	4	4	5	1	4	3	5	4	1	3	2	4	1	4	5	4	3	3	3	3	3	3	2	3	3	3	2	3	3	1	3	3
200	2	40	2	20	4	2	3	2	3	2	3	1	3	3	3	3	2	3	3	1	3	3	3	3	1	3	2	2	2	3	3	2	2	4	3	3	3	2	3	4	2	3	3	3	2	3	3	2	2
201	1	30	2	3	1	3	3	1	2	2	2	3	4	3	2	2	3	3	3	3	4	2	3	3	3	2	4	4	3	3	3	2	3	4	3	2	3	3	2	2	1	2	4	2	3	4	3	2	2
202	2	31	2	3	1	2	1	1	2	2	4	5	3	3	3	3	3	3	3	3	3	3	3	3	3	3	3	3	4	3	3	3	3	3	3	3	3	3	3	3	3	3	3	3	3	3	2	3	2
203	2	32	2	3	1	2	1	1	2	2	3	3	4	3	4	1	3	4	4	4	3	4	1	2	3	2	3	2	4	2	4	3	4	2	1	4	4	2	1	3	2	2	4	3	4	2	2	2	4
204	2	34	2	10	2	2	2	2	2	2	1	1	5	1	5	1	5	1	5	5	1	5	1	5	5	1	5	1	5	1	1	5	5	1	1	5	3	2	2	2	2	3	2	3	2	2	3	2	2
205	2	37	2	13	3	2	4	2	3	1	2	3	5	4	4	1	4	3	5	4	5	4	3	5	4	3	5	3	4	4	4	4	4	4	3	5	4	4	4	4	4	4	4	4	2	3	4	4	2
206	2	34	2	14	3	2	4	2	2	2	3	3	4	4	5	3	3	4	4	4	4	4	3	4	3	4	3	3	3	4	3	4	3	3	3	3	3	2	2	3	3	3	3	3	3	3	2	3	3
207	1	35	2	12	3	2	4	2	3	2	3	5	4	4	4	3	2	2	4	2	5	4	4	4	3	5	3	4	4	4	5	3	4	5	3	4	3	2	1	4	2	3	4	3	4	3	4	1	1
208	1	38	2	15	3	2	3	2	3	2	2	1	5	3	4	2	4	2	4	4	2	4	2	4	4	2	3	3	3	3	3	3	3	3	3	3	3	2	2	2	2	3	2	3	2	2	3	2	2
209	2	32	2	10	2	2	2	2	2	2	3	3	4	3	4	3	4	4	4	4	4	5	3	4	3	4	3	4	4	4	3	4	4	4	4	4	3	3	2	4	2	3	3	3	4	3	2	2	2
210	1	32	2	10	2	2	2	2	2	2	3	4	3	3	3	3	3	3	3	3	3	3	4	2	2	4	2	4	2	4	4	2	2	4	4	2	3	2	2	2	2	3	2	3	2	2	3	2	2
211	2	34	2	10	2	2	2	2	2	2	3	3	3	3	3	3	3	3	3	3	3	3	3	3	3	3	3	3	3	3	3	3	3	3	3	3	3	2	2	2	2	3	2	3	2	2	3	2	2
212	2	26	1	3	1	2	2	1	2	2	3	3	4	5	2	4	1	5	4	4	5	5	5	4	3	3	3	3	3	3	3	3	3	3	3	3	3	2	2	2	2	3	4	4	2	4	3	2	1
213	2	46	3	22	4	2	2	2	2	3	3	3	5	3	5	2	4	3	5	5	3	5	3	5	5	3	5	4	5	4	5	5	5	3	4	5	4	4	2	4	1	4	4	4	2	2	4	3	1
214	2	32	2	3	1	2	2	1	2	2	3	3	3	2	4	3	2	3	3	3	4	3	3	3	3	3	3	3	3	3	3	3	3	3	3	3	3	2	2	2	2	3	4	3	2	2	3	2	2
215	2	39	2	16	4	2	4	2	3	2	3	3	5	3	5	1	5	2	5	5	3	5	3	4	5	3	5	4	5	3	4	5	5	3	3	5	4	2	3	3	1	3	2	4	3	3	4	2	1
216	2	37	2	15	3	2	2	2	3	2	4	3	3	3	2	3	3	4	3	3	4	3	2	2	3	3	3	3	3	4	3	3	2	2	2	3	2	2	2	2	2	2	2	3	2	3	3	1	1
217	2	36	2	10	2	2	2	2	1	2	2	2	4	4	5	2	5	4	5	4	3	5	4	4	4	5	5	5	4	4	4	3	3	5	5	3	4	3	2	4	2	3	4	3	4	1	4	4	3
218	2	49	3	20	4	1	1	2	3	2	3	3	3	3	3	3	3	4	5	1	3	4	4	4	4	4	4	3	4	4	4	3	2	5	4	3	3	1	2	2	3	2	4	4	3	3	3	2	2
219	2	35	2	12	3	2	2	2	3	3	5	3	3	3	4	3	3	5	4	4	4	4	2	4	3	4	3	3	3	3	3	3	3	3	3	3	3	2	2	2	2	3	2	3	2	2	3	2	2
220	2	27	1	4	1	2	2	1	2	2	4	4	4	3	3	3	2	3	4	2	4	4	3	3	4	3	4	2	3	5	4	4	4	4	3	4	3	2	3	4	2	3	4	4	3	2	3	3	2
221	2	39	2	10	2	2	2	2	2	2	4	4	3	4	4	3	3	4	4	3	4	4	4	4	4	5	4	5	4	5	5	4	4	5	4	4	4	4	4	4	2	4	4	4	4	4	3	4	4
222	2	40	2	15	3	2	4	2	3	2	3	4	3	4	4	3	2	4	4	3	4	4	4	4	3	4	4	4	3	4	4	4	4	4	4	3	4	1	3	4	2	4	4	4	3	4	4	2	1
223	2	28	1	6	2	2	2	2	2	2	4	3	2	4	4	2	4	4	3	3	3	3	3	3	3	3	3	3	3	3	4	3	2	4	4	2	3	2	2	2	2	3	2	3	2	2	3	2	3
224	2	25	1	3	1	2	1	1	2	2	4	2	3	4	4	1	3	3	3	2	3	4	4	3	4	3	4	4	3	3	3	2	3	3	3	3	4	2	1	3	2	3	4	4	3	4	3	3	2
225	2	36	2	14	3	2	2	2	1	2	3	2	3	3	3	3	2	3	4	3	4	4	3	2	2	2	3	2	4	1	3	3	3	2	2	3	3	2	1	3	2	3	4	4	2	4	3	4	3
226	2	30	2	10	2	2	1	1	2	3	2	2	3	3	1	3	3	2	4	3	2	2	4	4	4	2	3	4	2	2	4	3	3	3	3	3	3	2	2	2	2	3	3	3	2	2	2	3	2
227	2	33	2	10	2	2	2	2	1	2	3	3	3	3	3	3	3	2	3	3	3	3	3	3	2	4	3	3	3	3	3	3	2	3	3	3	3	2	2	2	1	4	3	3	4	4	2	3	3
228	2	34	2	10	2	2	2	2	2	2	3	3	4	3	3	3	3	3	3	4	3	3	3	3	3	3	3	3	3	3	3	3	3	3	3	3	3	2	2	2	2	3	2	3	2	2	3	2	2
229	2	43	3	15	3	2	1	2	3	3	2	3	3	4	2	2	3	3	5	2	3	3	4	3	3	3	3	4	2	4	2	2	2	4	4	3	4	2	3	4	2	4	3	4	2	4	3	2	1
230	2	41	3	12	3	2	2	2	3	2	3	4	3	3	4	3	2	3	4	4	4	4	4	4	3	4	4	3	4	4	4	4	3	4	4	4	3	3	2	2	2	3	3	3	3	3	3	2	3
231	2	35	2	12	3	2	2	2	2	2	3	3	3	3	3	2	3	4	4	3	4	4	4	4	4	3	4	4	3	4	4	3	4	4	4	3	3	3	3	3	3	3	4	3	3	4	3	3	2
232	2	28	1	5	1	2	2	2	2	2	4	4	2	4	2	4	2	4	2	2	4	2	4	2	4	3	2	4	4	2	3	3	3	3	3	3	2	3	3	2	3	2	3	2	3	3	2	3	3
233	2	31	2	9	2	2	2	2	2	2	3	3	4	4	3	2	2	3	3	3	3	3	3	3	3	3	3	3	3	3	4	2	2	4	4	2	2	3	3	3	4	4	4	4	4	3	4	2	2
234	2	30	2	3	1	2	1	1	2	2	2	2	4	3	4	2	4	2	4	4	3	4	3	3	3	3	3	3	3	4	3	4	4	3	3	3	2	2	2	3	3	2	3	2	3	3	2	3	3
235	2	34	2	3	1	2	2	1	2	2	3	3	2	4	2	4	1	5	1	2	4	5	4	3	3	4	4	4	3	4	4	4	4	4	3	4	3	2	3	4	2	2	3	3	2	2	3	2	2
236	2	32	2	3	1	2	2	1	2	2	1	3	3	2	5	2	1	4	3	3	5	4	2	4	2	4	4	3	4	4	4	2	4	3	3	3	2	3	3	3	3	3	3	2	3	3	3	3	2
237	2	32	2	11	3	2	2	2	2	2	3	5	5	5	5	1	5	5	5	5	5	5	3	5	5	5	5	5	5	4	5	5	5	5	5	5	4	3	4	4	4	4	4	4	4	4	4	3	1
238	2	46	3	25	4	2	1	2	3	3	4	3	3	5	4	3	3	4	4	3	3	4	3	4	3	4	4	3	4	5	4	4	2	5	4	3	3	3	2	3	4	3	4	4	3	3	4	3	1
239	2	31	2	13	3	2	2	2	2	3	3	4	3	3	5	2	2	5	3	2	5	4	5	4	4	3	3	5	3	5	5	1	2	5	4	2	4	2	2	3	2	3	2	3	2	2	3	2	2
240	2	30	2	2	1	2	1	2	2	2	3	3	3	4	4	3	3	4	4	3	4	3	2	4	2	4	3	4	3	4	4	3	4	4	4	2	3	3	3	3	3	2	3	3	2	3	3	3	3
241	2	35	2	5	1	2	2	2	2	2	1	3	1	1	4	1	5	2	4	4	1	4	5	4	4	2	4	2	4	5	5	4	4	5	5	4	4	2	3	4	1	4	4	4	2	3	3	2	1
242	2	35	2	10	2	1	1	2	3	2	3	2	4	3	4	3	3	3	4	4	3	4	3	4	4	3	4	3	4	3	3	4	4	3	3	4	2	2	3	2	2	3	3	3	2	3	3	3	2
243	2	33	2	14	3	2	2	2	2	2	5	5	5	5	5	3	3	3	3	3	3	5	4	2	2	5	3	4	5	5	5	5	5	4	4	5	2	3	3	4	3	2	4	4	3	4	4	3	3
244	2	36	2	12	3	2	1	2	2	2	5	3	3	3	4	3	3	3	4	3	5	3	3	3	3	3	3	3	3	3	3	3	3	3	3	3	3	2	2	2	2	3	2	3	2	2	3	2	2
245	2	37	2	11	3	2	2	2	2	2	2	3	3	3	4	3	4	2	3	3	2	4	3	4	4	2	4	4	4	4	3	4	4	4	4	2	4	1	2	2	2	3	4	4	1	4	4	2	4
246	2	38	2	14	3	2	1	2	3	2	3	3	4	4	5	2	2	5	4	4	4	4	4	4	4	4	4	4	4	3	4	4	4	4	4	4	4	4	4	4	2	3	4	4	4	3	3	3	1
247	2	26	1	2	1	2	1	1	2	2	3	2	3	2	3	2	2	1	4	2	2	3	1	3	4	3	3	3	4	3	3	4	4	3	3	4	4	2	1	1	2	3	3	4	3	3	4	3	3
248	2	48	3	17	4	1	1	2	1	2	3	4	4	2	4	1	4	3	5	4	4	5	5	4	4	4	5	3	4	4	4	4	4	5	3	4	4	2	2	2	2	4	4	1	4	4	4	4	3
249	2	33	2	10	2	2	2	2	2	2	4	3	4	4	4	3	5	3	4	4	4	4	3	4	4	4	4	4	4	4	4	4	4	3	3	4	2	3	2	3	3	3	4	3	3	3	3	3	3
250	2	42	3	15	3	2	4	2	3	2	2	3	5	3	3	2	4	3	2	3	4	3	3	3	5	3	4	4	3	3	4	2	3	3	3	4	3	2	2	2	3	3	2	4	2	2	3	2	2
251	2	38	2	16	4	2	1	2	2	2	5	3	2	5	1	5	1	5	4	4	3	3	3	3	3	5	2	4	4	4	5	4	2	3	4	4	4	1	1	1	1	4	4	4	4	4	4	3	1
252	2	38	2	13	3	2	3	2	3	2	2	2	3	2	4	2	3	3	4	4	3	4	3	4	4	2	3	2	3	3	3	4	3	3	3	4	4	1	1	2	1	4	3	4	4	4	4	2	1
253	2	30	2	12	3	2	4	2	2	1	3	3	4	4	3	3	3	3	4	4	3	4	4	3	4	4	3	3	3	5	4	3	3	3	3	3	3	2	2	2	3	3	3	3	3	4	4	3	2
254	2	34	2	12	3	2	4	2	2	2	3	2	3	4	4	2	5	3	5	5	5	4	5	4	5	5	4	5	4	5	5	4	4	5	5	4	4	4	2	3	2	3	4	4	2	4	3	3	1
255	2	32	2	12	3	2	1	2	1	2	5	3	3	4	2	3	1	4	4	1	5	3	5	4	3	5	4	5	3	5	5	3	3	5	4	3	3	4	4	4	4	3	4	4	2	4	3	4	2
256	2	32	2	11	3	2	1	2	2	2	4	3	3	4	3	3	2	4	4	3	4	3	5	3	3	3	5	1	3	3	4	4	3	3	3	3	3	3	2	3	2	3	4	3	2	3	4	2	1
257	2	30	2	10	2	2	1	2	2	2	3	3	4	3	5	2	3	3	5	3	5	5	3	4	4	2	4	3	5	4	5	5	4	3	3	4	3	3	3	3	2	3	3	3	3	4	4	1	3
258	2	30	2	10	2	2	1	2	2	2	3	3	4	3	5	2	3	5	5	3	3	5	3	5	4	3	5	3	5	4	5	4	4	4	3	4	4	3	2	3	1	4	4	4	4	4	1	3	1
259	2	34	2	12	3	2	4	2	2	2	3	3	4	3	3	3	3	3	4	4	4	3	3	4	3	3	4	3	3	4	3	3	4	3	3	4	4	2	2	3	2	3	3	3	3	3	3	2	2
260	2	32	2	13	3	2	1	2	2	2	5	3	4	5	1	1	5	1	4	4	4	3	3	3	3	3	3	3	3	4	4	2	3	4	3	2	3	4	3	4	3	4	4	4	1	3	4	2	4
261	2	33	2	13	3	2	1	2	2	2	3	2	3	2	2	2	3	3	4	3	4	4	3	3	4	3	3	3	4	3	4	2	3	3	3	4	3	2	1	3	2	3	3	4	3	3	3	4	2
262	2	33	2	10	2	2	3	2	2	2	4	3	3	3	4	3	3	3	3	4	4	4	4	4	3	3	3	4	4	3	4	4	3	3	3	3	3	2	3	4	2	3	3	4	2	4	4	2	1
263	2	25	1	3	1	2	2	1	2	2	5	5	1	5	1	5	1	5	5	5	1	5	1	5	5	1	1	5	1	5	1	5	5	1	1	5	1	4	4	4	4	1	4	1	4	4	1	4	3
264	2	29	1	7	2	2	2	1	2	2	3	4	3	5	3	4	2	4	4	2	5	5	5	5	5	5	3	5	3	5	5	3	3	4	5	3	4	2	3	4	3	3	4	4	3	3	3	3	1
265	2	37	2	16	4	2	4	2	3	2	3	2	4	3	2	2	2	3	3	4	4	3	4	4	3	3	4	3	3	4	5	3	4	2	3	4	2	3	4	3	1	4	4	4	3	3	4	3	2
266	2	35	2	12	3	2	2	2	2	2	3	3	3	3	4	2	4	3	3	3	3	4	3	3	3	3	3	3	3	3	3	3	3	3	3	3	3	2	2	2	2	3	2	3	2	2	3	2	2
267	2	36	2	11	3	3	4	2	3	2	3	4	4	4	4	3	2	4	4	3	5	4	5	4	3	5	4	4	4	5	4	4	4	5	4	4	4	4	4	4	2	1	4	3	3	4	4	3	2
268	2	33	2	10	2	3	1	2	2	2	1	3	4	4	1	2	4	1	4	5	3	3	2	4	5	3	4	4	3	2	3	2	2	3	2	2	3	2	1	3	1	3	2	3	3	3	4	3	2
269	2	33	2	10	2	2	3	2	2	2	4	3	3	3	4	3	3	3	3	4	4	4	4	4	3	3	3	4	4	3	4	4	3	3	3	3	3	2	3	4	2	3	3	4	2	4	4	2	1
270	2	25	1	3	1	2	2	1	2	2	5	5	1	5	1	5	1	5	5	5	1	5	1	5	5	1	1	5	1	5	1	5	5	1	1	5	1	4	4	4	4	1	4	1	4	4	1	4	3
271	2	29	1	7	2	2	2	1	2	2	3	4	3	5	3	4	2	4	4	2	5	5	5	5	5	5	3	5	3	5	5	3	3	4	5	3	4	2	3	4	3	3	4	4	3	3	3	3	1
272	2	37	2	16	4	2	3	2	3	2	3	2	4	3	2	2	2	3	3	4	4	3	4	4	3	3	4	3	3	4	5	3	4	2	3	4	2	3	4	3	1	4	4	4	3	3	4	3	2
273	2	35	2	12	3	2	2	2	2	2	3	3	3	3	4	2	4	3	3	3	3	4	3	3	3	3	3	3	3	3	3	3	3	3	3	3	3	2	2	2	2	3	2	3	2	2	3	2	2
274	2	36	2	11	3	3	3	2	3	2	3	4	4	4	4	3	2	4	4	3	5	4	5	4	3	5	4	4	4	5	4	4	4	5	4	4	4	4	4	4	2	1	4	3	3	4	4	3	2
275	2	33	2	10	2	3	2	2	2	2	1	3	4	4	1	2	4	1	4	5	3	3	2	4	5	3	4	4	3	2	3	2	2	3	2	2	3	2	1	3	1	3	2	3	3	3	4	3	2
276	2	33	2	13	3	2	3	2	2	2	3	2	3	2	2	2	3	3	3	3	3	4	3	2	3	4	3	2	3	2	4	2	3	2	1	3	2	1	1	1	1	3	1	3	4	3	4	4	1
277	2	38	2	14	3	2	3	2	2	2	3	1	3	1	5	2	4	4	4	5	1	4	3	5	4	1	3	2	4	1	4	5	4	3	3	3	3	3	3	2	3	3	3	2	3	3	1	3	3
278	2	40	2	20	4	2	3	2	3	2	3	1	3	3	3	3	2	3	3	1	3	3	3	3	1	3	2	2	2	3	3	2	2	4	3	3	3	2	3	4	2	3	3	3	2	3	3	2	2
279	2	25	1	3	1	2	2	1	2	2	4	5	3	3	3	3	3	3	3	3	3	3	3	3	3	3	3	3	4	3	3	3	3	3	3	3	3	3	3	3	3	3	3	3	3	3	2	3	2
280	2	34	2	10	2	2	2	2	2	2	1	1	5	1	5	1	5	1	5	5	1	5	1	5	5	1	5	1	5	1	1	5	5	1	1	5	3	2	2	2	2	3	2	3	2	2	3	2	2
281	1	26	1	3	1	2	2	1	2	2	3	3	3	3	3	3	3	3	3	3	3	3	3	3	3	3	3	3	3	3	3	3	3	3	3	3	3	3	3	3	3	3	3	3	2	3	3	1	2
282	2	37	2	13	3	2	4	2	3	1	2	3	5	4	4	1	4	3	5	4	5	4	3	5	4	3	5	3	4	4	4	4	4	4	3	5	4	4	4	4	4	4	4	4	2	3	4	4	2
283	2	34	2	14	3	2	4	2	2	2	3	3	4	4	5	3	3	4	4	4	4	4	3	4	3	4	3	3	3	4	3	4	3	3	3	3	3	2	2	3	3	3	3	3	3	3	2	3	3
284	1	35	2	12	3	2	4	2	3	2	3	5	4	4	4	3	2	2	4	2	5	4	4	4	3	5	3	4	4	4	5	3	4	5	3	4	3	2	1	4	2	3	4	3	4	3	4	1	1
285	1	38	2	15	3	2	4	2	3	2	2	1	5	3	4	2	4	2	4	4	2	4	2	4	4	2	3	3	3	3	3	3	3	3	3	3	3	2	2	2	2	3	2	3	2	2	3	2	2
286	2	32	2	10	2	2	2	2	2	2	3	3	4	3	4	3	4	4	4	4	4	5	3	4	3	4	3	4	4	4	3	4	4	4	4	4	3	3	2	4	2	3	3	3	4	3	2	2	2
287	1	32	2	10	2	2	2	2	2	2	3	4	3	3	3	3	3	3	3	3	3	3	4	2	2	4	2	4	2	4	4	2	2	4	4	2	3	2	2	2	2	3	2	3	2	2	3	2	2
288	2	34	2	10	2	2	2	2	2	2	3	3	3	3	3	3	3	3	3	3	3	3	3	3	3	3	3	3	3	3	3	3	3	3	3	3	3	2	2	2	2	3	2	3	2	2	3	2	2
289	2	26	1	3	1	2	2	1	2	2	3	3	4	5	2	4	1	5	4	4	5	5	5	4	3	3	3	3	3	3	3	3	3	3	3	3	3	2	2	2	2	3	4	4	2	4	3	2	1
290	2	46	3	22	4	2	2	2	2	3	3	3	5	3	5	2	4	3	5	5	3	5	3	5	5	3	5	4	5	4	5	5	5	3	4	5	4	4	2	4	1	4	4	4	2	2	4	3	1
291	2	26	1	3	1	2	2	1	2	2	3	3	3	2	4	3	2	3	3	3	4	3	3	3	3	3	3	3	3	3	3	3	3	3	3	3	3	2	2	2	2	3	4	3	2	2	3	2	2
292	2	37	2	15	3	2	2	2	3	2	4	3	3	3	2	3	3	4	3	3	4	3	2	2	3	3	3	3	3	4	3	3	2	2	2	3	2	2	2	2	2	2	2	3	2	3	3	1	1
293	2	36	2	10	2	2	2	2	1	2	2	2	4	4	5	2	5	4	5	4	3	5	4	4	4	5	5	5	4	4	4	3	3	5	5	3	4	3	2	4	2	3	4	3	4	1	4	4	3
294	2	49	3	20	4	1	2	2	3	2	3	3	3	3	3	3	3	4	5	1	3	4	4	4	4	4	4	3	4	4	4	3	2	5	4	3	3	1	2	2	3	2	4	4	3	3	3	2	2
295	2	35	2	12	3	2	2	2	3	3	5	3	3	3	4	3	3	5	4	4	4	4	2	4	3	4	3	3	3	3	3	3	3	3	3	3	3	2	2	2	2	3	2	3	2	2	3	2	2
296	2	27	1	4	1	2	2	1	2	2	4	4	4	3	3	3	2	3	4	2	4	4	3	3	4	3	4	2	3	5	4	4	4	4	3	4	3	2	3	4	2	3	4	4	3	2	3	3	2
297	2	39	2	10	2	2	2	2	2	2	4	4	3	4	4	3	3	4	4	3	4	4	4	4	4	5	4	5	4	5	5	4	4	5	4	4	4	4	4	4	2	4	4	4	4	4	3	4	4
298	2	40	2	15	3	2	4	2	3	2	3	4	3	4	4	3	2	4	4	3	4	4	4	4	3	4	4	4	3	4	4	4	4	4	4	3	4	1	3	4	2	4	4	4	3	4	4	2	1
299	2	28	1	6	2	2	2	2	2	2	4	3	2	4	4	2	4	4	3	3	3	3	3	3	3	3	3	3	3	3	4	3	2	4	4	2	3	2	2	2	2	3	2	3	2	2	3	2	3
300	2	25	1	3	1	2	1	1	2	2	4	2	3	4	4	1	3	3	3	2	3	4	4	3	4	3	4	4	3	3	3	2	3	3	3	3	4	2	1	3	2	3	4	4	3	4	3	3	2
301	2	30	2	10	2	2	1	1	2	3	2	2	3	3	1	3	3	2	4	3	2	2	4	4	4	2	3	4	2	2	4	3	3	3	3	3	3	2	2	2	2	3	3	3	2	2	2	3	2
302	2	33	2	10	2	2	2	2	1	2	3	3	3	3	3	3	3	2	3	3	3	3	3	3	2	4	3	3	3	3	3	3	2	3	3	3	3	2	2	2	1	4	3	3	4	4	2	3	3
303	2	34	2	10	2	2	2	2	2	2	3	3	4	3	3	3	3	3	3	4	3	3	3	3	3	3	3	3	3	3	3	3	3	3	3	3	3	2	2	2	2	3	2	3	2	2	3	2	2
304	2	43	3	15	3	2	1	2	3	3	2	3	3	4	2	2	3	3	5	2	3	3	4	3	3	3	3	4	2	4	2	2	2	4	4	3	4	2	3	4	2	4	3	4	2	4	3	2	1
305	2	29	1	3	1	2	2	2	2	2	3	3	3	3	3	3	3	3	4	3	3	3	3	3	3	3	4	3	4	4	4	4	4	4	4	4	3	4	4	4	1	3	4	4	3	3	3	4	4
306	2	41	3	12	3	2	2	2	3	2	3	4	3	3	4	3	2	3	4	4	4	4	4	4	3	4	4	3	4	4	4	4	3	4	4	4	3	3	2	2	2	3	3	3	3	3	3	2	3
307	2	35	2	12	3	2	2	2	3	2	3	3	3	3	3	2	3	4	4	3	4	4	4	4	4	3	4	4	3	4	4	3	4	4	4	3	3	3	3	3	3	3	4	3	3	4	3	3	2
308	2	28	1	5	1	2	2	2	2	2	4	4	2	4	2	4	2	4	2	2	4	2	4	2	4	3	2	4	4	2	3	3	3	3	3	3	2	3	3	2	3	2	3	2	3	3	2	3	3
309	2	31	2	9	2	2	2	2	2	2	3	3	4	4	3	2	2	3	3	3	3	3	3	3	3	3	3	3	3	3	4	2	2	4	4	2	2	3	3	3	4	4	4	4	4	3	4	2	2
310	2	25	1	3	1	2	1	1	2	2	2	2	4	3	4	2	4	2	4	4	3	4	3	3	3	3	3	3	3	4	3	4	4	3	3	3	2	2	2	3	3	2	3	2	3	3	2	3	3
311	2	28	1	3	1	2	2	1	2	2	3	3	2	4	2	4	1	5	1	2	4	5	4	3	3	4	4	4	3	4	4	4	4	4	3	4	3	2	3	4	2	2	3	3	2	2	3	2	2
312	2	26	1	3	1	2	2	1	2	2	1	3	3	2	5	2	1	4	3	3	5	4	2	4	2	4	4	3	4	4	4	2	4	3	3	3	2	3	3	3	3	3	3	2	3	3	3	3	2
313	2	32	2	11	3	2	2	2	2	2	3	5	5	5	5	1	5	5	5	5	5	5	3	5	5	5	5	5	5	4	5	5	5	5	5	5	4	3	4	4	4	4	4	4	4	4	4	3	1
314	2	46	3	25	4	2	2	2	3	3	4	3	3	5	4	3	3	4	4	3	3	4	3	4	3	4	4	3	4	5	4	4	2	5	4	3	3	3	2	3	4	3	4	4	3	3	4	3	1
315	2	31	2	13	3	2	2	2	2	3	3	4	3	3	5	2	2	5	3	2	5	4	5	4	4	3	3	5	3	5	5	1	2	5	4	2	4	2	2	3	2	3	2	3	2	2	3	2	2
316	2	26	1	2	1	2	1	2	2	2	3	3	3	4	4	3	3	4	4	3	4	3	2	4	2	4	3	4	3	4	4	3	4	4	4	2	3	3	3	3	3	2	3	3	2	3	3	3	3
317	2	35	2	5	1	2	2	2	2	2	1	3	1	1	4	1	5	2	4	4	1	4	5	4	4	2	4	2	4	5	5	4	4	5	5	4	4	2	3	4	1	4	4	4	2	3	3	2	1
318	2	35	2	10	2	1	2	2	2	2	3	2	4	3	4	3	3	3	4	4	3	4	3	4	4	3	4	3	4	3	3	4	4	3	3	4	2	2	3	2	2	3	3	3	2	3	3	3	2
319	2	33	2	14	3	2	2	2	2	2	5	5	5	5	5	3	3	3	3	3	3	5	4	2	2	5	3	4	5	5	5	5	5	4	4	5	2	3	3	4	3	2	4	4	3	4	4	3	3
320	2	36	2	12	3	2	1	2	3	2	5	3	3	3	4	3	3	3	4	3	5	3	3	3	3	3	3	3	3	3	3	3	3	3	3	3	3	2	2	2	2	3	2	3	2	2	3	2	2
321	2	37	2	11	3	2	2	2	3	2	2	3	3	3	4	3	4	2	3	3	2	4	3	4	4	2	4	4	4	4	3	4	4	4	4	2	4	1	2	2	2	3	4	4	1	4	4	2	4
322	2	38	2	14	3	2	2	2	3	2	3	3	4	4	5	2	2	5	4	4	4	4	4	4	4	4	4	4	4	3	4	4	4	4	4	4	4	4	4	4	2	3	4	4	4	3	3	3	1
323	2	48	3	17	4	1	1	2	1	2	3	4	4	2	4	1	4	3	5	4	4	5	5	4	4	4	5	3	4	4	4	4	4	5	3	4	4	2	2	2	2	4	4	1	4	4	4	4	3
324	2	33	2	10	2	2	3	2	2	2	4	3	4	4	4	3	5	3	4	4	4	4	3	4	4	4	4	4	4	4	4	4	4	3	3	4	2	3	2	3	3	3	4	3	3	3	3	3	3
325	2	42	3	15	3	2	3	2	3	2	2	3	5	3	3	2	4	3	2	3	4	3	3	3	5	3	4	4	3	3	4	2	3	3	3	4	3	2	2	2	3	3	2	4	2	2	3	2	2
326	2	38	2	16	4	2	1	2	2	2	5	3	2	5	1	5	1	5	4	4	3	3	3	3	3	5	2	4	4	4	5	4	2	3	4	4	4	1	1	1	1	4	4	4	4	4	4	3	1
327	2	38	2	13	3	2	3	2	3	2	2	2	3	2	4	2	3	3	4	4	3	4	3	4	4	2	3	2	3	3	3	4	3	3	3	4	4	1	1	2	1	4	3	4	4	4	4	2	1
328	2	30	2	12	3	2	4	2	2	1	3	3	4	4	3	3	3	3	4	4	3	4	4	3	4	4	3	3	3	5	4	3	3	3	3	3	3	2	2	2	3	3	3	3	3	4	4	3	2
329	2	34	2	12	3	2	4	2	2	2	3	2	3	4	4	2	5	3	5	5	5	4	5	4	5	5	4	5	4	5	5	4	4	5	5	4	4	4	2	3	2	3	4	4	2	4	3	3	1
330	2	32	2	12	3	2	2	2	1	2	5	3	3	4	2	3	1	4	4	1	5	3	5	4	3	5	4	5	3	5	5	3	3	5	4	3	3	4	4	4	4	3	4	4	2	4	3	4	2
331	2	32	2	11	3	2	2	2	2	2	4	3	3	4	3	3	2	4	4	3	4	3	5	3	3	3	5	1	3	3	4	4	3	3	3	3	3	3	2	3	2	3	4	3	2	3	4	2	1
332	2	30	2	10	2	2	3	2	2	2	3	3	4	3	5	2	3	3	5	3	5	5	3	4	4	2	4	3	5	4	5	5	4	3	3	4	3	3	3	3	2	3	3	3	3	4	4	1	3
333	2	30	2	10	2	2	3	2	2	2	3	3	4	3	5	2	3	5	5	3	3	5	3	5	4	3	5	3	5	4	5	4	4	4	3	4	4	3	2	3	1	4	4	4	4	4	1	3	1
334	2	34	2	12	3	2	3	2	2	2	3	3	4	3	3	3	3	3	4	4	4	3	3	4	3	3	4	3	3	4	3	3	4	3	3	4	4	2	2	3	2	3	3	3	3	3	3	2	2
335	2	33	2	13	3	2	3	2	2	2	3	2	3	2	2	2	3	3	4	3	4	4	3	3	4	3	3	3	4	3	4	2	3	3	3	4	3	2	1	3	2	3	3	4	3	3	3	4	2
336	2	33	2	10	2	2	3	2	2	2	4	3	3	3	4	3	3	3	3	4	4	4	4	4	3	3	3	4	4	3	4	4	3	3	3	3	3	2	3	4	2	3	3	4	2	4	4	2	1
337	2	25	1	3	1	2	1	1	2	2	5	5	1	5	1	5	1	5	5	5	1	5	1	5	5	1	1	5	1	5	1	5	5	1	1	5	1	4	4	4	4	1	4	1	4	4	1	4	3
338	2	29	1	7	2	2	2	1	2	2	3	4	3	5	3	4	2	4	4	2	5	5	5	5	5	5	3	5	3	5	5	3	3	4	5	3	4	2	3	4	3	3	4	4	3	3	3	3	1
339	2	37	2	16	4	2	3	2	3	2	3	2	4	3	2	2	2	3	3	4	4	3	4	4	3	3	4	3	3	4	5	3	4	2	3	4	2	3	4	3	1	4	4	4	3	3	4	3	2
340	2	35	2	12	3	2	3	2	2	2	3	3	3	3	4	2	4	3	3	3	3	4	3	3	3	3	3	3	3	3	3	3	3	3	3	3	3	2	2	2	2	3	2	3	2	2	3	2	2
341	2	36	2	11	3	3	4	2	3	2	3	4	4	4	4	3	2	4	4	3	5	4	5	4	3	5	4	4	4	5	4	4	4	5	4	4	4	4	4	4	2	1	4	3	3	4	4	3	2
342	2	33	2	10	2	3	2	2	2	2	1	3	4	4	1	2	4	1	4	5	3	3	2	4	5	3	4	4	3	2	3	2	2	3	2	2	3	2	1	3	1	3	2	3	3	3	4	3	2
343	2	33	2	13	3	2	4	2	2	2	3	2	3	2	2	2	3	3	3	3	3	4	3	2	3	4	3	2	3	2	4	2	3	2	1	3	2	1	1	1	1	3	1	3	4	3	4	4	1
344	2	38	2	14	3	2	4	2	2	2	3	1	3	1	5	2	4	4	4	5	1	4	3	5	4	1	3	2	4	1	4	5	4	3	3	3	3	3	3	2	3	3	3	2	3	3	1	3	3
345	2	40	2	20	4	2	4	2	3	2	3	1	3	3	3	3	2	3	3	1	3	3	3	3	1	3	2	2	2	3	3	2	2	4	3	3	3	2	3	4	2	3	3	3	2	3	3	2	2
346	1	29	1	3	1	3	2	1	2	2	2	3	4	3	2	2	3	3	3	3	4	2	3	3	3	2	4	4	3	3	3	2	3	4	3	2	3	3	2	2	1	2	4	2	3	4	3	2	2
347	2	25	1	3	1	2	1	1	2	2	4	5	3	3	3	3	3	3	3	3	3	3	3	3	3	3	3	3	4	3	3	3	3	3	3	3	3	3	3	3	3	3	3	3	3	3	2	3	2
348	2	25	1	3	1	2	1	1	2	2	3	3	4	3	4	1	3	4	4	4	3	4	1	2	3	2	3	2	4	2	4	3	4	2	1	4	4	2	1	3	2	2	4	3	4	2	2	2	4
349	2	34	2	10	2	2	2	2	2	2	1	1	5	1	5	1	5	1	5	5	1	5	1	5	5	1	5	1	5	1	1	5	5	1	1	5	3	2	2	2	2	3	2	3	2	2	3	2	2
350	2	37	2	13	3	2	4	2	3	1	2	3	5	4	4	1	4	3	5	4	5	4	3	5	4	3	5	3	4	4	4	4	4	4	3	5	4	4	4	4	4	4	4	4	2	3	4	4	2
351	2	34	2	14	3	2	4	2	2	2	3	3	4	4	5	3	3	4	4	4	4	4	3	4	3	4	3	3	3	4	3	4	3	3	3	3	3	2	2	3	3	3	3	3	3	3	2	3	3
352	1	35	2	12	3	2	4	2	3	2	3	5	4	4	4	3	2	2	4	2	5	4	4	4	3	5	3	4	4	4	5	3	4	5	3	4	3	2	1	4	2	3	4	3	4	3	4	1	1
353	1	38	2	15	3	2	4	2	2	2	2	1	5	3	4	2	4	2	4	4	2	4	2	4	4	2	3	3	3	3	3	3	3	3	3	3	3	2	2	2	2	3	2	3	2	2	3	2	2
354	2	32	2	10	2	2	3	2	2	2	3	3	4	3	4	3	4	4	4	4	4	5	3	4	3	4	3	4	4	4	3	4	4	4	4	4	3	3	2	4	2	3	3	3	4	3	2	2	2
355	1	32	2	10	2	2	3	2	2	2	3	4	3	3	3	3	3	3	3	3	3	3	4	2	2	4	2	4	2	4	4	2	2	4	4	2	3	2	2	2	2	3	2	3	2	2	3	2	2
356	2	34	2	10	2	2	3	2	2	2	3	3	3	3	3	3	3	3	3	3	3	3	3	3	3	3	3	3	3	3	3	3	3	3	3	3	3	2	2	2	2	3	2	3	2	2	3	2	2
357	2	26	1	3	1	2	1	1	2	2	3	3	4	5	2	4	1	5	4	4	5	5	5	4	3	3	3	3	3	3	3	3	3	3	3	3	3	2	2	2	2	3	4	4	2	4	3	2	1
358	2	46	3	22	4	2	1	2	2	3	3	3	5	3	5	2	4	3	5	5	3	5	3	5	5	3	5	4	5	4	5	5	5	3	4	5	4	4	2	4	1	4	4	4	2	2	4	3	1
359	2	26	1	3	1	2	2	1	2	2	3	3	3	2	4	3	2	3	3	3	4	3	3	3	3	3	3	3	3	3	3	3	3	3	3	3	3	2	2	2	2	3	4	3	2	2	3	2	2
360	2	39	2	16	4	2	3	2	3	2	3	3	5	3	5	1	5	2	5	5	3	5	3	4	5	3	5	4	5	3	4	5	5	3	3	5	4	2	3	3	1	3	2	4	3	3	4	2	1
361	2	37	2	15	3	2	2	2	3	2	4	3	3	3	2	3	3	4	3	3	4	3	2	2	3	3	3	3	3	4	3	3	2	2	2	3	2	2	2	2	2	2	2	3	2	3	3	1	1
362	2	36	2	10	2	2	2	2	1	2	2	2	4	4	5	2	5	4	5	4	3	5	4	4	4	5	5	5	4	4	4	3	3	5	5	3	4	3	2	4	2	3	4	3	4	1	4	4	3
363	2	49	3	20	4	1	1	2	3	2	3	3	3	3	3	3	3	4	5	1	3	4	4	4	4	4	4	3	4	4	4	3	2	5	4	3	3	1	2	2	3	2	4	4	3	3	3	2	2
364	2	35	2	12	3	2	2	2	2	3	5	3	3	3	4	3	3	5	4	4	4	4	2	4	3	4	3	3	3	3	3	3	3	3	3	3	3	2	2	2	2	3	2	3	2	2	3	2	2
365	2	27	1	4	1	2	1	1	2	2	4	4	4	3	3	3	2	3	4	2	4	4	3	3	4	3	4	2	3	5	4	4	4	4	3	4	3	2	3	4	2	3	4	4	3	2	3	3	2
366	2	39	2	10	2	2	1	2	2	2	4	4	3	4	4	3	3	4	4	3	4	4	4	4	4	5	4	5	4	5	5	4	4	5	4	4	4	4	4	4	2	4	4	4	4	4	3	4	4
367	1	26	1	3	1	2	1	1	2	2	3	3	3	3	3	3	3	3	3	3	3	3	3	3	3	3	3	3	3	3	3	3	3	3	3	3	3	3	3	3	3	3	3	3	2	3	3	1	2
368	2	37	2	13	3	2	3	2	3	1	2	3	5	4	4	1	4	3	5	4	5	4	3	5	4	3	5	3	4	4	4	4	4	4	3	5	4	4	4	4	4	4	4	4	2	3	4	4	2
369	2	34	2	14	3	2	3	2	2	2	3	3	4	4	5	3	3	4	4	4	4	4	3	4	3	4	3	3	3	4	3	4	3	3	3	3	3	2	2	3	3	3	3	3	3	3	2	3	3
370	1	35	2	12	3	2	3	2	3	2	3	5	4	4	4	3	2	2	4	2	5	4	4	4	3	5	3	4	4	4	5	3	4	5	3	4	3	2	1	4	2	3	4	3	4	3	4	1	1
371	1	38	2	15	3	2	3	2	3	2	2	1	5	3	4	2	4	2	4	4	2	4	2	4	4	2	3	3	3	3	3	3	3	3	3	3	3	2	2	2	2	3	2	3	2	2	3	2	2
372	2	32	2	10	2	2	2	2	2	2	3	3	4	3	4	3	4	4	4	4	4	5	3	4	3	4	3	4	4	4	3	4	4	4	4	4	3	3	2	4	2	3	3	3	4	3	2	2	2
373	1	32	2	10	2	2	2	2	2	2	3	4	3	3	3	3	3	3	3	3	3	3	4	2	2	4	2	4	2	4	4	2	2	4	4	2	3	2	2	2	2	3	2	3	2	2	3	2	2
374	2	34	2	10	2	2	2	2	3	2	3	3	3	3	3	3	3	3	3	3	3	3	3	3	3	3	3	3	3	3	3	3	3	3	3	3	3	2	2	2	2	3	2	3	2	2	3	2	2
375	2	26	1	3	1	2	1	1	2	2	3	3	4	5	2	4	1	5	4	4	5	5	5	4	3	3	3	3	3	3	3	3	3	3	3	3	3	2	2	2	2	3	4	4	2	4	3	2	1
376	2	46	3	22	4	2	1	2	2	3	3	3	5	3	5	2	4	3	5	5	3	5	3	5	5	3	5	4	5	4	5	5	5	3	4	5	4	4	2	4	1	4	4	4	2	2	4	3	1
377	2	26	1	3	1	2	2	1	2	2	3	3	3	2	4	3	2	3	3	3	4	3	3	3	3	3	3	3	3	3	3	3	3	3	3	3	3	2	2	2	2	3	4	3	2	2	3	2	2
378	2	37	2	15	3	2	2	2	3	2	4	3	3	3	2	3	3	4	3	3	4	3	2	2	3	3	3	3	3	4	3	3	2	2	2	3	2	2	2	2	2	2	2	3	2	3	3	1	1
379	2	36	2	10	2	2	2	2	1	2	2	2	4	4	5	2	5	4	5	4	3	5	4	4	4	5	5	5	4	4	4	3	3	5	5	3	4	3	2	4	2	3	4	3	4	1	4	4	3
380	2	49	3	20	4	1	1	2	3	2	3	3	3	3	3	3	3	4	5	1	3	4	4	4	4	4	4	3	4	4	4	3	2	5	4	3	3	1	2	2	3	2	4	4	3	3	3	2	2
381	2	35	2	12	3	2	2	2	2	3	5	3	3	3	4	3	3	5	4	4	4	4	2	4	3	4	3	3	3	3	3	3	3	3	3	3	3	2	2	2	2	3	2	3	2	2	3	2	2
382	2	27	1	4	1	2	1	1	2	2	4	4	4	3	3	3	2	3	4	2	4	4	3	3	4	3	4	2	3	5	4	4	4	4	3	4	3	2	3	4	2	3	4	4	3	2	3	3	2
383	2	39	2	10	2	2	1	2	2	2	4	4	3	4	4	3	3	4	4	3	4	4	4	4	4	5	4	5	4	5	5	4	4	5	4	4	4	4	4	4	2	4	4	4	4	4	3	4	4
384	2	40	2	15	3	2	3	2	3	2	3	4	3	4	4	3	2	4	4	3	4	4	4	4	3	4	4	4	3	4	4	4	4	4	4	3	4	1	3	4	2	4	4	4	3	4	4	2	1
385	2	28	1	6	2	2	2	2	2	2	4	3	2	4	4	2	4	4	3	3	3	3	3	3	3	3	3	3	3	3	4	3	2	4	4	2	3	2	2	2	2	3	2	3	2	2	3	2	3
386	2	25	1	3	1	2	1	1	2	2	4	2	3	4	4	1	3	3	3	2	3	4	4	3	4	3	4	4	3	3	3	2	3	3	3	3	4	2	1	3	2	3	4	4	3	4	3	3	2
387	2	30	2	10	2	2	1	1	2	3	2	2	3	3	1	3	3	2	4	3	2	2	4	4	4	2	3	4	2	2	4	3	3	3	3	3	3	2	2	2	2	3	3	3	2	2	2	3	2
388	2	34	2	10	2	2	2	2	2	2	3	3	4	3	3	3	3	3	3	4	3	3	3	3	3	3	3	3	3	3	3	3	3	3	3	3	3	2	2	2	2	3	2	3	2	2	3	2	2
389	2	41	3	12	3	2	2	2	3	2	3	4	3	3	4	3	2	3	4	4	4	4	4	4	3	4	4	3	4	4	4	4	3	4	4	4	3	3	2	2	2	3	3	3	3	3	3	2	3
390	2	35	2	12	3	2	2	2	2	2	3	3	3	3	3	2	3	4	4	3	4	4	4	4	4	3	4	4	3	4	4	3	4	4	4	3	3	3	3	3	3	3	4	3	3	4	3	3	2
391	2	25	1	3	1	2	1	1	2	2	2	2	4	3	4	2	4	2	4	4	3	4	3	3	3	3	3	3	3	4	3	4	4	3	3	3	2	2	2	3	3	2	3	2	3	3	2	3	3
392	2	28	1	3	1	2	2	1	2	2	3	3	2	4	2	4	1	5	1	2	4	5	4	3	3	4	4	4	3	4	4	4	4	4	3	4	3	2	3	4	2	2	3	3	2	2	3	2	2
393	2	26	1	3	1	2	2	1	2	2	1	3	3	2	5	2	1	4	3	3	5	4	2	4	2	4	4	3	4	4	4	2	4	3	3	3	2	3	3	3	3	3	3	2	3	3	3	3	2
394	2	32	2	11	3	2	2	2	2	2	3	5	5	5	5	1	5	5	5	5	5	5	3	5	5	5	5	5	5	4	5	5	5	5	5	5	4	3	4	4	4	4	4	4	4	4	4	3	1
395	2	46	3	25	4	2	1	2	3	3	4	3	3	5	4	3	3	4	4	3	3	4	3	4	3	4	4	3	4	5	4	4	2	5	4	3	3	3	2	3	4	3	4	4	3	3	4	3	1
396	2	31	2	13	3	2	2	2	2	3	3	4	3	3	5	2	2	5	3	2	5	4	5	4	4	3	3	5	3	5	5	1	2	5	4	2	4	2	2	3	2	3	2	3	2	2	3	2	2
397	2	26	1	2	1	2	1	2	2	2	3	3	3	4	4	3	3	4	4	3	4	3	2	4	2	4	3	4	3	4	4	3	4	4	4	2	3	3	3	3	3	2	3	3	2	3	3	3	3
398	2	35	2	5	1	2	2	2	2	2	1	3	1	1	4	1	5	2	4	4	1	4	5	4	4	2	4	2	4	5	5	4	4	5	5	4	4	2	3	4	1	4	4	4	2	3	3	2	1
399	2	35	2	10	2	1	1	2	3	2	3	2	4	3	4	3	3	3	4	4	3	4	3	4	4	3	4	3	4	3	3	4	4	3	3	4	2	2	3	2	2	3	3	3	2	3	3	3	2
400	2	33	2	14	3	2	2	2	2	2	5	5	5	5	5	3	3	3	3	3	3	5	4	2	2	5	3	4	5	5	5	5	5	4	4	5	2	3	3	4	3	2	4	4	3	4	4	3	3
401	2	36	2	12	3	2	1	2	2	2	5	3	3	3	4	3	3	3	4	3	5	3	3	3	3	3	3	3	3	3	3	3	3	3	3	3	3	2	2	2	2	3	2	3	2	2	3	2	2
402	2	37	2	11	3	2	2	2	3	2	2	3	3	3	4	3	4	2	3	3	2	4	3	4	4	2	4	4	4	4	3	4	4	4	4	2	4	1	2	2	2	3	4	4	1	4	4	2	4
403	2	38	2	14	3	2	1	2	3	2	3	3	4	4	5	2	2	5	4	4	4	4	4	4	4	4	4	4	4	3	4	4	4	4	4	4	4	4	4	4	2	3	4	4	4	3	3	3	1
404	2	48	3	17	4	1	1	2	1	2	3	4	4	2	4	1	4	3	5	4	4	5	5	4	4	4	5	3	4	4	4	4	4	5	3	4	4	2	2	2	2	4	4	1	4	4	4	4	3
405	2	33	2	10	2	2	2	2	2	2	4	3	4	4	4	3	5	3	4	4	4	4	3	4	4	4	4	4	4	4	4	4	4	3	3	4	2	3	2	3	3	3	4	3	3	3	3	3	3
406	2	42	3	15	3	2	3	2	3	2	2	3	5	3	3	2	4	3	2	3	4	3	3	3	5	3	4	4	3	3	4	2	3	3	3	4	3	2	2	2	3	3	2	4	2	2	3	2	2
407	2	38	2	16	4	2	1	2	2	2	5	3	2	5	1	5	1	5	4	4	3	3	3	3	3	5	2	4	4	4	5	4	2	3	4	4	4	1	1	1	1	4	4	4	4	4	4	3	1
408	2	38	2	13	3	2	3	2	3	2	2	2	3	2	4	2	3	3	4	4	3	4	3	4	4	2	3	2	3	3	3	4	3	3	3	4	4	1	1	2	1	4	3	4	4	4	4	2	1
409	2	30	2	12	3	2	3	2	2	1	3	3	4	4	3	3	3	3	4	4	3	4	4	3	4	4	3	3	3	5	4	3	3	3	3	3	3	2	2	2	3	3	3	3	3	4	4	3	2
410	2	34	2	12	3	2	3	2	3	2	3	2	3	4	4	2	5	3	5	5	5	4	5	4	5	5	4	5	4	5	5	4	4	5	5	4	4	4	2	3	2	3	4	4	2	4	3	3	1
411	2	32	2	12	3	2	1	2	1	2	5	3	3	4	2	3	1	4	4	1	5	3	5	4	3	5	4	5	3	5	5	3	3	5	4	3	3	4	4	4	4	3	4	4	2	4	3	4	2
412	2	32	2	11	3	2	1	2	2	2	4	3	3	4	3	3	2	4	4	3	4	3	5	3	3	3	5	1	3	3	4	4	3	3	3	3	3	3	2	3	2	3	4	3	2	3	4	2	1
413	2	30	2	10	2	2	2	2	2	2	3	3	4	3	5	2	3	3	5	3	5	5	3	4	4	2	4	3	5	4	5	5	4	3	3	4	3	3	3	3	2	3	3	3	3	4	4	1	3
414	2	30	2	10	2	2	2	2	2	2	3	3	4	3	5	2	3	5	5	3	3	5	3	5	4	3	5	3	5	4	5	4	4	4	3	4	4	3	2	3	1	4	4	4	4	4	1	3	1
415	2	34	2	12	3	2	3	2	2	2	3	3	4	3	3	3	3	3	4	4	4	3	3	4	3	3	4	3	3	4	3	3	4	3	3	4	4	2	2	3	2	3	3	3	3	3	3	2	2
416	2	33	2	13	3	2	2	2	2	2	3	2	3	2	2	2	3	3	4	3	4	4	3	3	4	3	3	3	4	3	4	2	3	3	3	4	3	2	1	3	2	3	3	4	3	3	3	4	2
417	2	33	2	10	2	2	3	2	2	2	4	3	3	3	4	3	3	3	3	4	4	4	4	4	3	3	3	4	4	3	4	4	3	3	3	3	3	2	3	4	2	3	3	4	2	4	4	2	1
418	2	25	1	3	1	2	1	1	2	2	5	5	1	5	1	5	1	5	5	5	1	5	1	5	5	1	1	5	1	5	1	5	5	1	1	5	1	4	4	4	4	1	4	1	4	4	1	4	3
419	2	29	1	7	2	2	2	1	2	2	3	4	3	5	3	4	2	4	4	2	5	5	5	5	5	5	3	5	3	5	5	3	3	4	5	3	4	2	3	4	3	3	4	4	3	3	3	3	1
420	2	37	2	16	4	2	3	2	3	2	3	2	4	3	2	2	2	3	3	4	4	3	4	4	3	3	4	3	3	4	5	3	4	2	3	4	2	3	4	3	1	4	4	4	3	3	4	3	2
421	2	35	2	12	3	2	2	2	3	2	3	3	3	3	4	2	4	3	3	3	3	4	3	3	3	3	3	3	3	3	3	3	3	3	3	3	3	2	2	2	2	3	2	3	2	2	3	2	2
422	2	36	2	11	3	3	3	2	3	2	3	4	4	4	4	3	2	4	4	3	5	4	5	4	3	5	4	4	4	5	4	4	4	5	4	4	4	4	4	4	2	1	4	3	3	4	4	3	2
423	2	33	2	10	2	3	2	2	2	2	1	3	4	4	1	2	4	1	4	5	3	3	2	4	5	3	4	4	3	2	3	2	2	3	2	2	3	2	1	3	1	3	2	3	3	3	4	3	2
424	2	33	2	13	3	2	3	2	2	2	3	2	3	2	2	2	3	3	3	3	3	4	3	2	3	4	3	2	3	2	4	2	3	2	1	3	2	1	1	1	1	3	1	3	4	3	4	4	1
425	2	38	2	14	3	2	3	2	3	2	3	1	3	1	5	2	4	4	4	5	1	4	3	5	4	1	3	2	4	1	4	5	4	3	3	3	3	3	3	2	3	3	3	2	3	3	1	3	3
426	1	29	1	3	1	3	2	1	2	2	2	3	4	3	2	2	3	3	3	3	4	2	3	3	3	2	4	4	3	3	3	2	3	4	3	2	3	3	2	2	1	2	4	2	3	4	3	2	2
427	2	25	1	3	1	2	1	1	2	2	4	5	3	3	3	3	3	3	3	3	3	3	3	3	3	3	3	3	4	3	3	3	3	3	3	3	3	3	3	3	3	3	3	3	3	3	2	3	2
428	2	25	1	3	1	2	1	1	2	2	3	3	4	3	4	1	3	4	4	4	3	4	1	2	3	2	3	2	4	2	4	3	4	2	1	4	4	2	1	3	2	2	4	3	4	2	2	2	4
429	2	34	2	10	2	2	2	2	3	2	1	1	5	1	5	1	5	1	5	5	1	5	1	5	5	1	5	1	5	1	1	5	5	1	1	5	3	2	2	2	2	3	2	3	2	2	3	2	2
430	1	26	1	3	1	2	1	1	2	2	3	3	3	3	3	3	3	3	3	3	3	3	3	3	3	3	3	3	3	3	3	3	3	3	3	3	3	3	3	3	3	3	3	3	2	3	3	1	2
431	2	37	2	13	3	2	3	2	3	1	2	3	5	4	4	1	4	3	5	4	5	4	3	5	4	3	5	3	4	4	4	4	4	4	3	5	4	4	4	4	4	4	4	4	2	3	4	4	2
432	2	34	2	14	3	2	3	2	2	2	3	3	4	4	5	3	3	4	4	4	4	4	3	4	3	4	3	3	3	4	3	4	3	3	3	3	3	2	2	3	3	3	3	3	3	3	2	3	3
433	1	35	2	12	3	2	3	2	3	2	3	5	4	4	4	3	2	2	4	2	5	4	4	4	3	5	3	4	4	4	5	3	4	5	3	4	3	2	1	4	2	3	4	3	4	3	4	1	1
434	1	38	2	15	3	2	3	2	3	2	2	1	5	3	4	2	4	2	4	4	2	4	2	4	4	2	3	3	3	3	3	3	3	3	3	3	3	2	2	2	2	3	2	3	2	2	3	2	2
435	2	32	2	10	2	2	2	2	2	2	3	3	4	3	4	3	4	4	4	4	4	5	3	4	3	4	3	4	4	4	3	4	4	4	4	4	3	3	2	4	2	3	3	3	4	3	2	2	2
436	1	32	2	10	2	2	2	2	2	2	3	4	3	3	3	3	3	3	3	3	3	3	4	2	2	4	2	4	2	4	4	2	2	4	4	2	3	2	2	2	2	3	2	3	2	2	3	2	2
437	2	34	2	10	2	2	2	2	3	2	3	3	3	3	3	3	3	3	3	3	3	3	3	3	3	3	3	3	3	3	3	3	3	3	3	3	3	2	2	2	2	3	2	3	2	2	3	2	2
438	2	26	1	3	1	2	1	1	2	2	3	3	4	5	2	4	1	5	4	4	5	5	5	4	3	3	3	3	3	3	3	3	3	3	3	3	3	2	2	2	2	3	4	4	2	4	3	2	1
439	2	46	3	22	4	2	1	2	2	3	3	3	5	3	5	2	4	3	5	5	3	5	3	5	5	3	5	4	5	4	5	5	5	3	4	5	4	4	2	4	1	4	4	4	2	2	4	3	1
440	2	26	1	3	1	2	2	1	2	2	3	3	3	2	4	3	2	3	3	3	4	3	3	3	3	3	3	3	3	3	3	3	3	3	3	3	3	2	2	2	2	3	4	3	2	2	3	2	2
441	2	38	2	11	3	2	3	2	2	2	3	2	5	2	5	1	5	2	5	5	1	4	3	5	4	2	5	2	5	2	1	4	4	2	1	5	3	2	1	1	2	4	2	4	1	1	3	2	3
442	2	39	2	16	4	2	3	2	3	2	3	3	5	3	5	1	5	2	5	5	3	5	3	4	5	3	5	4	5	3	4	5	5	3	3	5	4	2	3	3	1	3	2	4	3	3	4	2	1
443	2	37	2	15	3	2	2	2	3	2	4	3	3	3	2	3	3	4	3	3	4	3	2	2	3	3	3	3	3	4	3	3	2	2	2	3	2	2	2	2	2	2	2	3	2	3	3	1	1
444	2	36	2	10	2	2	2	2	1	2	2	2	4	4	5	2	5	4	5	4	3	5	4	4	4	5	5	5	4	4	4	3	3	5	5	3	4	3	2	4	2	3	4	3	4	1	4	4	3
445	2	49	3	20	4	1	1	2	3	2	3	3	3	3	3	3	3	4	5	1	3	4	4	4	4	4	4	3	4	4	4	3	2	5	4	3	3	1	2	2	3	2	4	4	3	3	3	2	2
446	2	35	2	12	3	2	2	2	3	3	5	3	3	3	4	3	3	5	4	4	4	4	2	4	3	4	3	3	3	3	3	3	3	3	3	3	3	2	2	2	2	3	2	3	2	2	3	2	2
447	2	27	1	4	1	2	1	1	2	2	4	4	4	3	3	3	2	3	4	2	4	4	3	3	4	3	4	2	3	5	4	4	4	4	3	4	3	2	3	4	2	3	4	4	3	2	3	3	2
448	2	39	2	10	2	2	1	2	2	2	4	4	3	4	4	3	3	4	4	3	4	4	4	4	4	5	4	5	4	5	5	4	4	5	4	4	4	4	4	4	2	4	4	4	4	4	3	4	4
449	2	40	2	15	3	2	3	2	3	2	3	4	3	4	4	3	2	4	4	3	4	4	4	4	3	4	4	4	3	4	4	4	4	4	4	3	4	1	3	4	2	4	4	4	3	4	4	2	1
450	2	28	1	6	2	2	2	2	2	2	4	3	2	4	4	2	4	4	3	3	3	3	3	3	3	3	3	3	3	3	4	3	2	4	4	2	3	2	2	2	2	3	2	3	2	2	3	2	3
451	2	25	1	3	1	2	1	1	2	2	4	2	3	4	4	1	3	3	3	2	3	4	4	3	4	3	4	4	3	3	3	2	3	3	3	3	4	2	1	3	2	3	4	4	3	4	3	3	2
452	2	30	2	10	2	2	1	1	3	3	2	2	3	3	1	3	3	2	4	3	2	2	4	4	4	2	3	4	2	2	4	3	3	3	3	3	3	2	2	2	2	3	3	3	2	2	2	3	2
453	2	34	2	10	2	2	2	2	3	2	3	3	4	3	3	3	3	3	3	4	3	3	3	3	3	3	3	3	3	3	3	3	3	3	3	3	3	2	2	2	2	3	2	3	2	2	3	2	2
454	2	43	3	15	3	2	1	2	3	3	2	3	3	4	2	2	3	3	5	2	3	3	4	3	3	3	3	4	2	4	2	2	2	4	4	3	4	2	3	4	2	4	3	4	2	4	3	2	1
455	2	41	3	12	3	2	2	2	3	2	3	4	3	3	4	3	2	3	4	4	4	4	4	4	3	4	4	3	4	4	4	4	3	4	4	4	3	3	2	2	2	3	3	3	3	3	3	2	3
456	2	35	2	12	3	2	2	2	3	2	3	3	3	3	3	2	3	4	4	3	4	4	4	4	4	3	4	4	3	4	4	3	4	4	4	3	3	3	3	3	3	3	4	3	3	4	3	3	2
457	2	35	2	10	2	2	2	2	2	2	5	5	1	5	1	5	1	5	4	4	2	4	2	4	4	2	4	2	4	2	2	4	4	2	2	4	3	2	2	2	2	3	2	3	2	2	3	2	2
458	2	28	1	5	1	2	2	2	2	2	4	4	2	4	2	4	2	4	2	2	4	2	4	2	4	3	2	4	4	2	3	3	3	3	3	3	2	3	3	2	3	2	3	2	3	3	2	3	3
459	2	25	1	3	1	2	1	1	2	2	2	2	4	3	4	2	4	2	4	4	3	4	3	3	3	3	3	3	3	4	3	4	4	3	3	3	2	2	2	3	3	2	3	2	3	3	2	3	3
460	2	28	1	3	1	2	2	1	2	2	3	3	2	4	2	4	1	5	1	2	4	5	4	3	3	4	4	4	3	4	4	4	4	4	3	4	3	2	3	4	2	2	3	3	2	2	3	2	2
461	2	26	1	3	1	2	2	1	2	2	1	3	3	2	5	2	1	4	3	3	5	4	2	4	2	4	4	3	4	4	4	2	4	3	3	3	2	3	3	3	3	3	3	2	3	3	3	3	2
462	2	32	2	11	3	2	2	2	2	2	3	5	5	5	5	1	5	5	5	5	5	5	3	5	5	5	5	5	5	4	5	5	5	5	5	5	4	3	4	4	4	4	4	4	4	4	4	3	1
463	2	46	3	25	4	2	1	2	3	3	4	3	3	5	4	3	3	4	4	3	3	4	3	4	3	4	4	3	4	5	4	4	2	5	4	3	3	3	2	3	4	3	4	4	3	3	4	3	1
464	2	31	2	13	3	2	2	2	2	3	3	4	3	3	5	2	2	5	3	2	5	4	5	4	4	3	3	5	3	5	5	1	2	5	4	2	4	2	2	3	2	3	2	3	2	2	3	2	2
465	2	26	1	2	1	2	1	2	2	2	3	3	3	4	4	3	3	4	4	3	4	3	2	4	2	4	3	4	3	4	4	3	4	4	4	2	3	3	3	3	3	2	3	3	2	3	3	3	3
466	2	35	2	5	1	2	2	2	2	2	1	3	1	1	4	1	5	2	4	4	1	4	5	4	4	2	4	2	4	5	5	4	4	5	5	4	4	2	3	4	1	4	4	4	2	3	3	2	1
467	2	35	2	10	2	1	1	2	3	2	3	2	4	3	4	3	3	3	4	4	3	4	3	4	4	3	4	3	4	3	3	4	4	3	3	4	2	2	3	2	2	3	3	3	2	3	3	3	2
468	2	33	2	14	3	2	2	2	2	2	5	5	5	5	5	3	3	3	3	3	3	5	4	2	2	5	3	4	5	5	5	5	5	4	4	5	2	3	3	4	3	2	4	4	3	4	4	3	3
469	2	36	2	12	3	2	1	2	2	2	5	3	3	3	4	3	3	3	4	3	5	3	3	3	3	3	3	3	3	3	3	3	3	3	3	3	3	2	2	2	2	3	2	3	2	2	3	2	2
470	2	37	2	11	3	2	2	2	2	2	2	3	3	3	4	3	4	2	3	3	2	4	3	4	4	2	4	4	4	4	3	4	4	4	4	2	4	1	2	2	2	3	4	4	1	4	4	2	4
471	2	38	2	14	3	2	1	2	3	2	3	3	4	4	5	2	2	5	4	4	4	4	4	4	4	4	4	4	4	3	4	4	4	4	4	4	4	4	4	4	2	3	4	4	4	3	3	3	1
472	2	48	3	17	4	1	1	2	1	2	3	4	4	2	4	1	4	3	5	4	4	5	5	4	4	4	5	3	4	4	4	4	4	5	3	4	4	2	2	2	2	4	4	1	4	4	4	4	3
473	2	33	2	10	2	2	2	2	2	2	4	3	4	4	4	3	5	3	4	4	4	4	3	4	4	4	4	4	4	4	4	4	4	3	3	4	2	3	2	3	3	3	4	3	3	3	3	3	3
474	2	42	3	15	3	2	3	2	3	2	2	3	5	3	3	2	4	3	2	3	4	3	3	3	5	3	4	4	3	3	4	2	3	3	3	4	3	2	2	2	3	3	2	4	2	2	3	2	2
475	2	38	2	16	4	2	1	2	2	2	5	3	2	5	1	5	1	5	4	4	3	3	3	3	3	5	2	4	4	4	5	4	2	3	4	4	4	1	1	1	1	4	4	4	4	4	4	3	1
476	2	38	2	13	3	2	3	2	3	2	2	2	3	2	4	2	3	3	4	4	3	4	3	4	4	2	3	2	3	3	3	4	3	3	3	4	4	1	1	2	1	4	3	4	4	4	4	2	1
477	2	30	2	12	3	2	3	2	2	1	3	3	4	4	3	3	3	3	4	4	3	4	4	3	4	4	3	3	3	5	4	3	3	3	3	3	3	2	2	2	3	3	3	3	3	4	4	3	2
478	2	34	2	12	3	2	3	2	2	2	3	2	3	4	4	2	5	3	5	5	5	4	5	4	5	5	4	5	4	5	5	4	4	5	5	4	4	4	2	3	2	3	4	4	2	4	3	3	1
479	2	32	2	12	3	2	1	2	1	2	5	3	3	4	2	3	1	4	4	1	5	3	5	4	3	5	4	5	3	5	5	3	3	5	4	3	3	4	4	4	4	3	4	4	2	4	3	4	2
480	2	32	2	11	3	2	1	2	2	2	4	3	3	4	3	3	2	4	4	3	4	3	5	3	3	3	5	1	3	3	4	4	3	3	3	3	3	3	2	3	2	3	4	3	2	3	4	2	1
481	2	30	2	10	2	2	2	2	2	2	3	3	4	3	5	2	3	3	5	3	5	5	3	4	4	2	4	3	5	4	5	5	4	3	3	4	3	3	3	3	2	3	3	3	3	4	4	1	3
482	2	30	2	10	2	2	2	2	2	2	3	3	4	3	5	2	3	5	5	3	3	5	3	5	4	3	5	3	5	4	5	4	4	4	3	4	4	3	2	3	1	4	4	4	4	4	1	3	1
483	2	34	2	12	3	2	3	2	2	2	3	3	4	3	3	3	3	3	4	4	4	3	3	4	3	3	4	3	3	4	3	3	4	3	3	4	4	2	2	3	2	3	3	3	3	3	3	2	2
484	2	32	2	13	3	2	1	2	2	2	5	3	4	5	1	1	5	1	4	4	4	3	3	3	3	3	3	3	3	4	4	2	3	4	3	2	3	4	3	4	3	4	4	4	1	3	4	2	4
485	2	33	2	13	3	2	2	2	2	2	3	2	3	2	2	2	3	3	4	3	4	4	3	3	4	3	3	3	4	3	4	2	3	3	3	4	3	2	1	3	2	3	3	4	3	3	3	4	2
486	2	33	2	10	2	2	3	2	2	2	4	3	3	3	4	3	3	3	3	4	4	4	4	4	3	3	3	4	4	3	4	4	3	3	3	3	3	2	3	4	2	3	3	4	2	4	4	2	1
487	2	35	2	12	3	2	2	2	3	2	3	3	3	3	3	2	3	4	4	3	4	4	4	4	4	3	4	4	3	4	4	3	4	4	4	3	3	3	3	3	3	3	4	3	3	4	3	3	2
488	2	28	1	5	1	2	2	2	2	2	4	4	2	4	2	4	2	4	2	2	4	2	4	2	4	3	2	4	4	2	3	3	3	3	3	3	2	3	3	2	3	2	3	2	3	3	2	3	3
489	2	31	2	9	2	2	2	2	2	2	3	3	4	4	3	2	2	3	3	3	3	3	3	3	3	3	3	3	3	3	4	2	2	4	4	2	2	3	3	3	4	4	4	4	4	3	4	2	2
490	2	25	1	3	1	2	1	1	2	2	2	2	4	3	4	2	4	2	4	4	3	4	3	3	3	3	3	3	3	4	3	4	4	3	3	3	2	2	2	3	3	2	3	2	3	3	2	3	3
491	2	28	1	3	1	2	2	1	2	2	3	3	2	4	2	4	1	5	1	2	4	5	4	3	3	4	4	4	3	4	4	4	4	4	3	4	3	2	3	4	2	2	3	3	2	2	3	2	2
492	2	26	1	3	1	2	2	1	2	2	1	3	3	2	5	2	1	4	3	3	5	4	2	4	2	4	4	3	4	4	4	2	4	3	3	3	2	3	3	3	3	3	3	2	3	3	3	3	2
493	2	32	2	11	3	2	2	2	2	2	3	5	5	5	5	1	5	5	5	5	5	5	3	5	5	5	5	5	5	4	5	5	5	5	5	5	4	3	4	4	4	4	4	4	4	4	4	3	1
494	2	46	3	25	4	2	1	2	3	3	4	3	3	5	4	3	3	4	4	3	3	4	3	4	3	4	4	3	4	5	4	4	2	5	4	3	3	3	2	3	4	3	4	4	3	3	4	3	1
495	2	31	2	13	3	2	2	2	2	3	3	4	3	3	5	2	2	5	3	2	5	4	5	4	4	3	3	5	3	5	5	1	2	5	4	2	4	2	2	3	2	3	2	3	2	2	3	2	2
496	2	26	1	2	1	2	1	2	2	2	3	3	3	4	4	3	3	4	4	3	4	3	2	4	2	4	3	4	3	4	4	3	4	4	4	2	3	3	3	3	3	2	3	3	2	3	3	3	3
497	2	35	2	5	1	2	2	2	3	2	1	3	1	1	4	1	5	2	4	4	1	4	5	4	4	2	4	2	4	5	5	4	4	5	5	4	4	2	3	4	1	4	4	4	2	3	3	2	1
498	2	35	2	10	2	1	1	2	3	2	3	2	4	3	4	3	3	3	4	4	3	4	3	4	4	3	4	3	4	3	3	4	4	3	3	4	2	2	3	2	2	3	3	3	2	3	3	3	2
499	2	33	2	14	3	2	2	2	2	2	5	5	5	5	5	3	3	3	3	3	3	5	4	2	2	5	3	4	5	5	5	5	5	4	4	5	2	3	3	4	3	2	4	4	3	4	4	3	3
500	2	36	2	12	3	2	1	2	3	2	5	3	3	3	4	3	3	3	4	3	5	3	3	3	3	3	3	3	3	3	3	3	3	3	3	3	3	2	2	2	2	3	2	3	2	2	3	2	2
501	2	37	2	11	3	2	2	2	3	2	2	3	3	3	4	3	4	2	3	3	2	4	3	4	4	2	4	4	4	4	3	4	4	4	4	2	4	1	2	2	2	3	4	4	1	4	4	2	4
502	2	38	2	14	3	2	1	2	3	2	3	3	4	4	5	2	2	5	4	4	4	4	4	4	4	4	4	4	4	3	4	4	4	4	4	4	4	4	4	4	2	3	4	4	4	3	3	3	1
503	2	48	3	17	4	1	1	2	1	2	3	4	4	2	4	1	4	3	5	4	4	5	5	4	4	4	5	3	4	4	4	4	4	5	3	4	4	2	2	2	2	4	4	1	4	4	4	4	3
504	2	33	2	10	2	2	2	2	2	2	4	3	4	4	4	3	5	3	4	4	4	4	3	4	4	4	4	4	4	4	4	4	4	3	3	4	2	3	2	3	3	3	4	3	3	3	3	3	3
505	2	42	3	15	3	2	3	2	3	2	2	3	5	3	3	2	4	3	2	3	4	3	3	3	5	3	4	4	3	3	4	2	3	3	3	4	3	2	2	2	3	3	2	4	2	2	3	2	2
506	2	38	2	16	4	2	1	2	2	2	5	3	2	5	1	5	1	5	4	4	3	3	3	3	3	5	2	4	4	4	5	4	2	3	4	4	4	1	1	1	1	4	4	4	4	4	4	3	1
507	2	38	2	13	3	2	3	2	3	2	2	2	3	2	4	2	3	3	4	4	3	4	3	4	4	2	3	2	3	3	3	4	3	3	3	4	4	1	1	2	1	4	3	4	4	4	4	2	1
508	2	30	2	12	3	2	3	2	2	1	3	3	4	4	3	3	3	3	4	4	3	4	4	3	4	4	3	3	3	5	4	3	3	3	3	3	3	2	2	2	3	3	3	3	3	4	4	3	2
509	2	34	2	12	3	2	3	2	2	2	3	2	3	4	4	2	5	3	5	5	5	4	5	4	5	5	4	5	4	5	5	4	4	5	5	4	4	4	2	3	2	3	4	4	2	4	3	3	1
510	2	32	2	12	3	2	1	2	1	2	5	3	3	4	2	3	1	4	4	1	5	3	5	4	3	5	4	5	3	5	5	3	3	5	4	3	3	4	4	4	4	3	4	4	2	4	3	4	2
511	2	32	2	11	3	2	1	2	2	2	4	3	3	4	3	3	2	4	4	3	4	3	5	3	3	3	5	1	3	3	4	4	3	3	3	3	3	3	2	3	2	3	4	3	2	3	4	2	1
512	2	30	2	10	2	2	2	2	2	2	3	3	4	3	5	2	3	3	5	3	5	5	3	4	4	2	4	3	5	4	5	5	4	3	3	4	3	3	3	3	2	3	3	3	3	4	4	1	3
513	2	30	2	10	2	2	2	2	2	2	3	3	4	3	5	2	3	5	5	3	3	5	3	5	4	3	5	3	5	4	5	4	4	4	3	4	4	3	2	3	1	4	4	4	4	4	1	3	1
514	2	34	2	12	3	2	3	2	2	2	3	3	4	3	3	3	3	3	4	4	4	3	3	4	3	3	4	3	3	4	3	3	4	3	3	4	4	2	2	3	2	3	3	3	3	3	3	2	2
515	2	33	2	13	3	2	2	2	2	2	3	2	3	2	2	2	3	3	4	3	4	4	3	3	4	3	3	3	4	3	4	2	3	3	3	4	3	2	1	3	2	3	3	4	3	3	3	4	2
516	2	33	2	10	2	2	3	2	2	2	4	3	3	3	4	3	3	3	3	4	4	4	4	4	3	3	3	4	4	3	4	4	3	3	3	3	3	2	3	4	2	3	3	4	2	4	4	2	1
517	2	25	1	3	1	2	1	1	2	2	5	5	1	5	1	5	1	5	5	5	1	5	1	5	5	1	1	5	1	5	1	5	5	1	1	5	1	4	4	4	4	1	4	1	4	4	1	4	3
518	2	29	1	7	2	2	2	1	2	2	3	4	3	5	3	4	2	4	4	2	5	5	5	5	5	5	3	5	3	5	5	3	3	4	5	3	4	2	3	4	3	3	4	4	3	3	3	3	1
519	2	37	2	16	4	2	3	2	3	2	3	2	4	3	2	2	2	3	3	4	4	3	4	4	3	3	4	3	3	4	5	3	4	2	3	4	2	3	4	3	1	4	4	4	3	3	4	3	2
520	2	35	2	12	3	2	2	2	3	2	3	3	3	3	4	2	4	3	3	3	3	4	3	3	3	3	3	3	3	3	3	3	3	3	3	3	3	2	2	2	2	3	2	3	2	2	3	2	2
521	2	36	2	11	3	3	3	2	3	2	3	4	4	4	4	3	2	4	4	3	5	4	5	4	3	5	4	4	4	5	4	4	4	5	4	4	4	4	4	4	2	1	4	3	3	4	4	3	2
522	2	33	2	10	2	3	2	2	2	2	1	3	4	4	1	2	4	1	4	5	3	3	2	4	5	3	4	4	3	2	3	2	2	3	2	2	3	2	1	3	1	3	2	3	3	3	4	3	2
523	2	33	2	13	3	2	3	2	2	2	3	2	3	2	2	2	3	3	3	3	3	4	3	2	3	4	3	2	3	2	4	2	3	2	1	3	2	1	1	1	1	3	1	3	4	3	4	4	1
524	2	38	2	14	3	2	3	2	2	2	3	1	3	1	5	2	4	4	4	5	1	4	3	5	4	1	3	2	4	1	4	5	4	3	3	3	3	3	3	2	3	3	3	2	3	3	1	3	3
525	2	40	2	20	4	2	3	2	3	2	3	1	3	3	3	3	2	3	3	1	3	3	3	3	1	3	2	2	2	3	3	2	2	4	3	3	3	2	3	4	2	3	3	3	2	3	3	2	2
526	1	29	1	3	1	3	2	1	2	2	2	3	4	3	2	2	3	3	3	3	4	2	3	3	3	2	4	4	3	3	3	2	3	4	3	2	3	3	2	2	1	2	4	2	3	4	3	2	2
527	2	25	1	3	1	2	1	1	2	2	4	5	3	3	3	3	3	3	3	3	3	3	3	3	3	3	3	3	4	3	3	3	3	3	3	3	3	3	3	3	3	3	3	3	3	3	2	3	2
528	2	25	1	3	1	2	1	1	2	2	3	3	4	3	4	1	3	4	4	4	3	4	1	2	3	2	3	2	4	2	4	3	4	2	1	4	4	2	1	3	2	2	4	3	4	2	2	2	4
529	2	34	2	10	2	2	2	2	2	2	1	1	5	1	5	1	5	1	5	5	1	5	1	5	5	1	5	1	5	1	1	5	5	1	1	5	3	2	2	2	2	3	2	3	2	2	3	2	2
530	2	37	2	13	3	2	3	2	3	1	2	3	5	4	4	1	4	3	5	4	5	4	3	5	4	3	5	3	4	4	4	4	4	4	3	5	4	4	4	4	4	4	4	4	2	3	4	4	2
531	2	34	2	14	3	2	3	2	2	2	3	3	4	4	5	3	3	4	4	4	4	4	3	4	3	4	3	3	3	4	3	4	3	3	3	3	3	2	2	3	3	3	3	3	3	3	2	3	3
532	1	35	2	12	3	2	3	2	3	2	3	5	4	4	4	3	2	2	4	2	5	4	4	4	3	5	3	4	4	4	5	3	4	5	3	4	3	2	1	4	2	3	4	3	4	3	4	1	1
533	1	38	2	15	3	2	3	2	3	2	2	1	5	3	4	2	4	2	4	4	2	4	2	4	4	2	3	3	3	3	3	3	3	3	3	3	3	2	2	2	2	3	2	3	2	2	3	2	2
534	2	32	2	10	2	2	2	2	2	2	3	3	4	3	4	3	4	4	4	4	4	5	3	4	3	4	3	4	4	4	3	4	4	4	4	4	3	3	2	4	2	3	3	3	4	3	2	2	2
535	1	32	2	10	2	2	2	2	2	2	3	4	3	3	3	3	3	3	3	3	3	3	4	2	2	4	2	4	2	4	4	2	2	4	4	2	3	2	2	2	2	3	2	3	2	2	3	2	2
536	2	34	2	10	2	2	2	2	3	2	3	3	3	3	3	3	3	3	3	3	3	3	3	3	3	3	3	3	3	3	3	3	3	3	3	3	3	2	2	2	2	3	2	3	2	2	3	2	2
537	2	26	1	3	1	2	1	1	2	2	3	3	4	5	2	4	1	5	4	4	5	5	5	4	3	3	3	3	3	3	3	3	3	3	3	3	3	2	2	2	2	3	4	4	2	4	3	2	1
538	2	46	3	22	4	2	1	2	2	3	3	3	5	3	5	2	4	3	5	5	3	5	3	5	5	3	5	4	5	4	5	5	5	3	4	5	4	4	2	4	1	4	4	4	2	2	4	3	1
539	2	26	1	3	1	2	2	1	2	2	3	3	3	2	4	3	2	3	3	3	4	3	3	3	3	3	3	3	3	3	3	3	3	3	3	3	3	2	2	2	2	3	4	3	2	2	3	2	2
540	2	39	2	16	4	2	3	2	3	2	3	3	5	3	5	1	5	2	5	5	3	5	3	4	5	3	5	4	5	3	4	5	5	3	3	5	4	2	3	3	1	3	2	4	3	3	4	2	1
541	2	37	2	15	3	2	2	2	3	2	4	3	3	3	2	3	3	4	3	3	4	3	2	2	3	3	3	3	3	4	3	3	2	2	2	3	2	2	2	2	2	2	2	3	2	3	3	1	1
542	2	36	2	10	2	2	2	2	1	2	2	2	4	4	5	2	5	4	5	4	3	5	4	4	4	5	5	5	4	4	4	3	3	5	5	3	4	3	2	4	2	3	4	3	4	1	4	4	3
543	2	49	3	20	4	1	1	2	3	2	3	3	3	3	3	3	3	4	5	1	3	4	4	4	4	4	4	3	4	4	4	3	2	5	4	3	3	1	2	2	3	2	4	4	3	3	3	2	2
544	2	35	2	12	3	2	2	2	2	3	5	3	3	3	4	3	3	5	4	4	4	4	2	4	3	4	3	3	3	3	3	3	3	3	3	3	3	2	2	2	2	3	2	3	2	2	3	2	2
545	2	27	1	4	1	2	1	1	2	2	4	4	4	3	3	3	2	3	4	2	4	4	3	3	4	3	4	2	3	5	4	4	4	4	3	4	3	2	3	4	2	3	4	4	3	2	3	3	2
546	2	39	2	10	2	2	1	2	2	2	4	4	3	4	4	3	3	4	4	3	4	4	4	4	4	5	4	5	4	5	5	4	4	5	4	4	4	4	4	4	2	4	4	4	4	4	3	4	4
547	1	26	1	3	1	2	1	1	2	2	3	3	3	3	3	3	3	3	3	3	3	3	3	3	3	3	3	3	3	3	3	3	3	3	3	3	3	3	3	3	3	3	3	3	2	3	3	1	2
548	2	37	2	13	3	2	3	2	3	1	2	3	5	4	4	1	4	3	5	4	5	4	3	5	4	3	5	3	4	4	4	4	4	4	3	5	4	4	4	4	4	4	4	4	2	3	4	4	2
549	2	34	2	14	3	2	3	2	2	2	3	3	4	4	5	3	3	4	4	4	4	4	3	4	3	4	3	3	3	4	3	4	3	3	3	3	3	2	2	3	3	3	3	3	3	3	2	3	3
550	1	35	2	12	3	2	3	2	3	2	3	5	4	4	4	3	2	2	4	2	5	4	4	4	3	5	3	4	4	4	5	3	4	5	3	4	3	2	1	4	2	3	4	3	4	3	4	1	1
551	1	38	2	15	3	2	3	2	3	2	2	1	5	3	4	2	4	2	4	4	2	4	2	4	4	2	3	3	3	3	3	3	3	3	3	3	3	2	2	2	2	3	2	3	2	2	3	2	2
552	2	32	2	10	2	2	2	2	2	2	3	3	4	3	4	3	4	4	4	4	4	5	3	4	3	4	3	4	4	4	3	4	4	4	4	4	3	3	2	4	2	3	3	3	4	3	2	2	2
553	1	32	2	10	2	2	2	2	2	2	3	4	3	3	3	3	3	3	3	3	3	3	4	2	2	4	2	4	2	4	4	2	2	4	4	2	3	2	2	2	2	3	2	3	2	2	3	2	2
554	2	34	2	10	2	2	2	2	2	2	3	3	3	3	3	3	3	3	3	3	3	3	3	3	3	3	3	3	3	3	3	3	3	3	3	3	3	2	2	2	2	3	2	3	2	2	3	2	2
555	2	26	1	3	1	2	1	1	2	2	3	3	4	5	2	4	1	5	4	4	5	5	5	4	3	3	3	3	3	3	3	3	3	3	3	3	3	2	2	2	2	3	4	4	2	4	3	2	1
556	2	46	3	22	4	2	1	2	2	3	3	3	5	3	5	2	4	3	5	5	3	5	3	5	5	3	5	4	5	4	5	5	5	3	4	5	4	4	2	4	1	4	4	4	2	2	4	3	1
557	2	26	1	3	1	2	2	1	2	2	3	3	3	2	4	3	2	3	3	3	4	3	3	3	3	3	3	3	3	3	3	3	3	3	3	3	3	2	2	2	2	3	4	3	2	2	3	2	2
558	2	37	2	13	3	2	3	2	3	1	2	3	5	4	4	1	4	3	5	4	5	4	3	5	4	3	5	3	4	4	4	4	4	4	3	5	4	4	4	4	4	4	4	4	2	3	4	4	2
559	2	34	2	14	3	2	3	2	2	2	3	3	4	4	5	3	3	4	4	4	4	4	3	4	3	4	3	3	3	4	3	4	3	3	3	3	3	2	2	3	3	3	3	3	3	3	2	3	3
560	1	35	2	12	3	2	3	2	3	2	3	5	4	4	4	3	2	2	4	2	5	4	4	4	3	5	3	4	4	4	5	3	4	5	3	4	3	2	1	4	2	3	4	3	4	3	4	1	1
561	1	38	2	15	3	2	3	2	3	2	2	1	5	3	4	2	4	2	4	4	2	4	2	4	4	2	3	3	3	3	3	3	3	3	3	3	3	2	2	2	2	3	2	3	2	2	3	2	2
562	2	32	2	10	2	2	2	2	2	2	3	3	4	3	4	3	4	4	4	4	4	5	3	4	3	4	3	4	4	4	3	4	4	4	4	4	3	3	2	4	2	3	3	3	4	3	2	2	2
563	1	32	2	10	2	2	2	2	2	2	3	4	3	3	3	3	3	3	3	3	3	3	4	2	2	4	2	4	2	4	4	2	2	4	4	2	3	2	2	2	2	3	2	3	2	2	3	2	2
564	2	34	2	10	2	2	2	2	3	2	3	3	3	3	3	3	3	3	3	3	3	3	3	3	3	3	3	3	3	3	3	3	3	3	3	3	3	2	2	2	2	3	2	3	2	2	3	2	2
565	2	26	1	3	1	2	1	1	2	2	3	3	4	5	2	4	1	5	4	4	5	5	5	4	3	3	3	3	3	3	3	3	3	3	3	3	3	2	2	2	2	3	4	4	2	4	3	2	1
566	2	46	3	22	4	2	1	2	2	3	3	3	5	3	5	2	4	3	5	5	3	5	3	5	5	3	5	4	5	4	5	5	5	3	4	5	4	4	2	4	1	4	4	4	2	2	4	3	1
567	2	26	1	3	1	2	2	1	2	2	3	3	3	2	4	3	2	3	3	3	4	3	3	3	3	3	3	3	3	3	3	3	3	3	3	3	3	2	2	2	2	3	4	3	2	2	3	2	2
568	2	38	2	11	3	2	3	2	2	2	3	2	5	2	5	1	5	2	5	5	1	4	3	5	4	2	5	2	5	2	1	4	4	2	1	5	3	2	1	1	2	4	2	4	1	1	3	2	3
569	2	39	2	16	4	2	3	2	3	2	3	3	5	3	5	1	5	2	5	5	3	5	3	4	5	3	5	4	5	3	4	5	5	3	3	5	4	2	3	3	1	3	2	4	3	3	4	2	1
570	2	37	2	15	3	2	2	2	3	2	4	3	3	3	2	3	3	4	3	3	4	3	2	2	3	3	3	3	3	4	3	3	2	2	2	3	2	2	2	2	2	2	2	3	2	3	3	1	1
571	2	36	2	10	2	2	2	2	1	2	2	2	4	4	5	2	5	4	5	4	3	5	4	4	4	5	5	5	4	4	4	3	3	5	5	3	4	3	2	4	2	3	4	3	4	1	4	4	3
572	2	49	3	20	4	1	1	2	2	2	3	3	3	3	3	3	3	4	5	1	3	4	4	4	4	4	4	3	4	4	4	3	2	5	4	3	3	1	2	2	3	2	4	4	3	3	3	2	2
573	2	35	2	12	3	2	2	2	2	3	5	3	3	3	4	3	3	5	4	4	4	4	2	4	3	4	3	3	3	3	3	3	3	3	3	3	3	2	2	2	2	3	2	3	2	2	3	2	2
574	2	27	1	4	1	2	1	1	2	2	4	4	4	3	3	3	2	3	4	2	4	4	3	3	4	3	4	2	3	5	4	4	4	4	3	4	3	2	3	4	2	3	4	4	3	2	3	3	2
575	2	39	2	10	2	2	1	2	2	2	4	4	3	4	4	3	3	4	4	3	4	4	4	4	4	5	4	5	4	5	5	4	4	5	4	4	4	4	4	4	2	4	4	4	4	4	3	4	4
576	2	40	2	15	3	2	3	2	3	2	3	4	3	4	4	3	2	4	4	3	4	4	4	4	3	4	4	4	3	4	4	4	4	4	4	3	4	1	3	4	2	4	4	4	3	4	4	2	1
577	2	28	1	6	2	2	2	2	2	2	4	3	2	4	4	2	4	4	3	3	3	3	3	3	3	3	3	3	3	3	4	3	2	4	4	2	3	2	2	2	2	3	2	3	2	2	3	2	3
578	2	25	1	3	1	2	1	1	2	2	4	2	3	4	4	1	3	3	3	2	3	4	4	3	4	3	4	4	3	3	3	2	3	3	3	3	4	2	1	3	2	3	4	4	3	4	3	3	2
579	2	30	2	10	2	2	1	1	2	3	2	2	3	3	1	3	3	2	4	3	2	2	4	4	4	2	3	4	2	2	4	3	3	3	3	3	3	2	2	2	2	3	3	3	2	2	2	3	2
580	2	34	2	10	2	2	2	2	2	2	3	3	4	3	3	3	3	3	3	4	3	3	3	3	3	3	3	3	3	3	3	3	3	3	3	3	3	2	2	2	2	3	2	3	2	2	3	2	2
581	2	43	3	15	3	2	1	2	2	3	2	3	3	4	2	2	3	3	5	2	3	3	4	3	3	3	3	4	2	4	2	2	2	4	4	3	4	2	3	4	2	4	3	4	2	4	3	2	1
582	2	41	3	12	3	2	2	2	2	2	3	4	3	3	4	3	2	3	4	4	4	4	4	4	3	4	4	3	4	4	4	4	3	4	4	4	3	3	2	2	2	3	3	3	3	3	3	2	3
583	2	35	2	12	3	2	2	2	2	2	3	3	3	3	3	2	3	4	4	3	4	4	4	4	4	3	4	4	3	4	4	3	4	4	4	3	3	3	3	3	3	3	4	3	3	4	3	3	2
584	2	35	2	10	2	2	2	2	2	2	5	5	1	5	1	5	1	5	4	4	2	4	2	4	4	2	4	2	4	2	2	4	4	2	2	4	3	2	2	2	2	3	2	3	2	2	3	2	2
585	2	28	1	5	1	2	2	2	2	2	4	4	2	4	2	4	2	4	2	2	4	2	4	2	4	3	2	4	4	2	3	3	3	3	3	3	2	3	3	2	3	2	3	2	3	3	2	3	3
586	2	25	1	3	1	2	1	1	2	2	2	2	4	3	4	2	4	2	4	4	3	4	3	3	3	3	3	3	3	4	3	4	4	3	3	3	2	2	2	3	3	2	3	2	3	3	2	3	3
587	2	28	1	3	1	2	2	1	2	2	3	3	2	4	2	4	1	5	1	2	4	5	4	3	3	4	4	4	3	4	4	4	4	4	3	4	3	2	3	4	2	2	3	3	2	2	3	2	2
588	2	26	1	3	1	2	2	1	2	2	1	3	3	2	5	2	1	4	3	3	5	4	2	4	2	4	4	3	4	4	4	2	4	3	3	3	2	3	3	3	3	3	3	2	3	3	3	3	2
589	2	32	2	11	3	2	2	2	2	2	3	5	5	5	5	1	5	5	5	5	5	5	3	5	5	5	5	5	5	4	5	5	5	5	5	5	4	3	4	4	4	4	4	4	4	4	4	3	1
590	2	46	3	25	4	2	1	2	2	3	4	3	3	5	4	3	3	4	4	3	3	4	3	4	3	4	4	3	4	5	4	4	2	5	4	3	3	3	2	3	4	3	4	4	3	3	4	3	1
591	2	31	2	13	3	2	2	2	2	3	3	4	3	3	5	2	2	5	3	2	5	4	5	4	4	3	3	5	3	5	5	1	2	5	4	2	4	2	2	3	2	3	2	3	2	2	3	2	2
592	2	26	1	2	1	2	1	2	2	2	3	3	3	4	4	3	3	4	4	3	4	3	2	4	2	4	3	4	3	4	4	3	4	4	4	2	3	3	3	3	3	2	3	3	2	3	3	3	3
593	2	35	2	5	1	2	2	2	2	2	1	3	1	1	4	1	5	2	4	4	1	4	5	4	4	2	4	2	4	5	5	4	4	5	5	4	4	2	3	4	1	4	4	4	2	3	3	2	1
594	2	35	2	10	2	1	1	2	2	2	3	2	4	3	4	3	3	3	4	4	3	4	3	4	4	3	4	3	4	3	3	4	4	3	3	4	2	2	3	2	2	3	3	3	2	3	3	3	2
595	2	33	2	14	3	2	2	2	2	2	5	5	5	5	5	3	3	3	3	3	3	5	4	2	2	5	3	4	5	5	5	5	5	4	4	5	2	3	3	4	3	2	4	4	3	4	4	3	3
596	2	36	2	12	3	2	1	2	2	2	5	3	3	3	4	3	3	3	4	3	5	3	3	3	3	3	3	3	3	3	3	3	3	3	3	3	3	2	2	2	2	3	2	3	2	2	3	2	2
597	2	37	2	11	3	2	2	2	2	2	2	3	3	3	4	3	4	2	3	3	2	4	3	4	4	2	4	4	4	4	3	4	4	4	4	2	4	1	2	2	2	3	4	4	1	4	4	2	4
598	2	38	2	14	3	2	1	2	2	2	3	3	4	4	5	2	2	5	4	4	4	4	4	4	4	4	4	4	4	3	4	4	4	4	4	4	4	4	4	4	2	3	4	4	4	3	3	3	1
599	2	48	3	17	4	1	1	2	1	2	3	4	4	2	4	1	4	3	5	4	4	5	5	4	4	4	5	3	4	4	4	4	4	5	3	4	4	2	2	2	2	4	4	1	4	4	4	4	3
600	2	33	2	10	2	2	2	2	2	2	4	3	4	4	4	3	5	3	4	4	4	4	3	4	4	4	4	4	4	4	4	4	4	3	3	4	2	3	2	3	3	3	4	3	3	3	3	3	3
601	2	42	3	15	3	2	3	2	2	2	2	3	5	3	3	2	4	3	2	3	4	3	3	3	5	3	4	4	3	3	4	2	3	3	3	4	3	2	2	2	3	3	2	4	2	2	3	2	2
602	2	38	2	16	4	2	1	2	2	2	5	3	2	5	1	5	1	5	4	4	3	3	3	3	3	5	2	4	4	4	5	4	2	3	4	4	4	1	1	1	1	4	4	4	4	4	4	3	1
603	2	38	2	13	3	2	3	2	3	2	2	2	3	2	4	2	3	3	4	4	3	4	3	4	4	2	3	2	3	3	3	4	3	3	3	4	4	1	1	2	1	4	3	4	4	4	4	2	1
604	2	30	2	12	3	2	3	2	2	1	3	3	4	4	3	3	3	3	4	4	3	4	4	3	4	4	3	3	3	5	4	3	3	3	3	3	3	2	2	2	3	3	3	3	3	4	4	3	2
605	2	34	2	12	3	2	3	2	2	2	3	2	3	4	4	2	5	3	5	5	5	4	5	4	5	5	4	5	4	5	5	4	4	5	5	4	4	4	2	3	2	3	4	4	2	4	3	3	1
606	2	32	2	12	3	2	1	2	1	2	5	3	3	4	2	3	1	4	4	1	5	3	5	4	3	5	4	5	3	5	5	3	3	5	4	3	3	4	4	4	4	3	4	4	2	4	3	4	2
607	2	32	2	11	3	2	1	2	2	2	4	3	3	4	3	3	2	4	4	3	4	3	5	3	3	3	5	1	3	3	4	4	3	3	3	3	3	3	2	3	2	3	4	3	2	3	4	2	1
608	2	30	2	10	2	2	2	2	2	2	3	3	4	3	5	2	3	3	5	3	5	5	3	4	4	2	4	3	5	4	5	5	4	3	3	4	3	3	3	3	2	3	3	3	3	4	4	1	3
609	2	30	2	10	2	2	2	2	2	2	3	3	4	3	5	2	3	5	5	3	3	5	3	5	4	3	5	3	5	4	5	4	4	4	3	4	4	3	2	3	1	4	4	4	4	4	1	3	1
610	2	34	2	12	3	2	3	2	2	2	3	3	4	3	3	3	3	3	4	4	4	3	3	4	3	3	4	3	3	4	3	3	4	3	3	4	4	2	2	3	2	3	3	3	3	3	3	2	2
611	2	32	2	13	3	2	1	2	2	2	5	3	4	5	1	1	5	1	4	4	4	3	3	3	3	3	3	3	3	4	4	2	3	4	3	2	3	4	3	4	3	4	4	4	1	3	4	2	4
612	2	33	2	13	3	2	2	2	2	2	3	2	3	2	2	2	3	3	4	3	4	4	3	3	4	3	3	3	4	3	4	2	3	3	3	4	3	2	1	3	2	3	3	4	3	3	3	4	2
613	2	33	2	10	2	2	3	2	2	2	4	3	3	3	4	3	3	3	3	4	4	4	4	4	3	3	3	4	4	3	4	4	3	3	3	3	3	2	3	4	2	3	3	4	2	4	4	2	1
614	2	25	1	3	1	2	1	1	2	2	5	5	1	5	1	5	1	5	5	5	1	5	1	5	5	1	1	5	1	5	1	5	5	1	1	5	1	4	4	4	4	1	4	1	4	4	1	4	3
615	2	29	1	7	2	2	2	1	2	2	3	4	3	5	3	4	2	4	4	2	5	5	5	5	5	5	3	5	3	5	5	3	3	4	5	3	4	2	3	4	3	3	4	4	3	3	3	3	1
616	2	37	2	16	4	2	3	2	3	2	3	2	4	3	2	2	2	3	3	4	4	3	4	4	3	3	4	3	3	4	5	3	4	2	3	4	2	3	4	3	1	4	4	4	3	3	4	3	2
617	2	35	2	12	3	2	2	2	2	2	3	3	3	3	4	2	4	3	3	3	3	4	3	3	3	3	3	3	3	3	3	3	3	3	3	3	3	2	2	2	2	3	2	3	2	2	3	2	2
618	2	36	2	11	3	3	3	2	3	2	3	4	4	4	4	3	2	4	4	3	5	4	5	4	3	5	4	4	4	5	4	4	4	5	4	4	4	4	4	4	2	1	4	3	3	4	4	3	2
619	2	33	2	10	2	3	2	2	2	2	1	3	4	4	1	2	4	1	4	5	3	3	2	4	5	3	4	4	3	2	3	2	2	3	2	2	3	2	1	3	1	3	2	3	3	3	4	3	2
620	2	33	2	13	3	2	3	2	2	2	3	2	3	2	2	2	3	3	3	3	3	4	3	2	3	4	3	2	3	2	4	2	3	2	1	3	2	1	1	1	1	3	1	3	4	3	4	4	1
621	2	38	2	14	3	2	3	2	2	2	3	1	3	1	5	2	4	4	4	5	1	4	3	5	4	1	3	2	4	1	4	5	4	3	3	3	3	3	3	2	3	3	3	2	3	3	1	3	3
622	2	40	3	20	4	2	3	2	2	2	3	1	3	3	3	3	2	3	3	1	3	3	3	3	1	3	2	2	2	3	3	2	2	4	3	3	3	2	3	4	2	3	3	3	2	3	3	2	2
623	2	25	1	3	1	2	1	1	2	2	4	5	3	3	3	3	3	3	3	3	3	3	3	3	3	3	3	3	4	3	3	3	3	3	3	3	3	3	3	3	3	3	3	3	3	3	2	3	2
624	2	34	2	10	2	2	2	2	2	2	1	1	5	1	5	1	5	1	5	5	1	5	1	5	5	1	5	1	5	1	1	5	5	1	1	5	3	2	2	2	2	3	2	3	2	2	3	2	2
625	1	26	1	3	1	2	1	1	2	2	3	3	3	3	3	3	3	3	3	3	3	3	3	3	3	3	3	3	3	3	3	3	3	3	3	3	3	3	3	3	3	3	3	3	2	3	3	1	2
626	2	37	2	13	3	2	3	2	3	1	2	3	5	4	4	1	4	3	5	4	5	4	3	5	4	3	5	3	4	4	4	4	4	4	3	5	4	4	4	4	4	4	4	4	2	3	4	4	2
627	2	34	2	14	3	2	3	2	2	2	3	3	4	4	5	3	3	4	4	4	4	4	3	4	3	4	3	3	3	4	3	4	3	3	3	3	3	2	2	3	3	3	3	3	3	3	2	3	3
628	2	25	1	3	1	2	1	1	2	2	4	5	3	3	3	3	3	3	3	3	3	3	3	3	3	3	3	3	4	3	3	3	3	3	3	3	3	3	3	3	3	3	3	3	3	3	2	3	2
629	2	34	2	10	2	2	2	2	2	2	1	1	5	1	5	1	5	1	5	5	1	5	1	5	5	1	5	1	5	1	1	5	5	1	1	5	3	2	2	2	2	3	2	3	2	2	3	2	2
630	1	26	1	3	1	2	1	1	2	2	3	3	3	3	3	3	3	3	3	3	3	3	3	3	3	3	3	3	3	3	3	3	3	3	3	3	3	3	3	3	3	3	3	3	2	3	3	1	2
631	2	37	2	13	3	2	3	2	3	1	2	3	5	4	4	1	4	3	5	4	5	4	3	5	4	3	5	3	4	4	4	4	4	4	3	5	4	4	4	4	4	4	4	4	2	3	4	4	2
632	2	34	2	14	3	2	3	2	2	2	3	3	4	4	5	3	3	4	4	4	4	4	3	4	3	4	3	3	3	4	3	4	3	3	3	3	3	2	2	3	3	3	3	3	3	3	2	3	3
633	1	35	2	12	3	2	3	2	3	2	3	5	4	4	4	3	2	2	4	2	5	4	4	4	3	5	3	4	4	4	5	3	4	5	3	4	3	2	1	4	2	3	4	3	4	3	4	1	1
634	1	38	2	15	3	2	3	2	2	2	2	1	5	3	4	2	4	2	4	4	2	4	2	4	4	2	3	3	3	3	3	3	3	3	3	3	3	2	2	2	2	3	2	3	2	2	3	2	2
635	2	32	2	10	2	2	2	2	2	2	3	3	4	3	4	3	4	4	4	4	4	5	3	4	3	4	3	4	4	4	3	4	4	4	4	4	3	3	2	4	2	3	3	3	4	3	2	2	2
636	1	32	2	10	2	2	2	2	2	2	3	4	3	3	3	3	3	3	3	3	3	3	4	2	2	4	2	4	2	4	4	2	2	4	4	2	3	2	2	2	2	3	2	3	2	2	3	2	2
637	2	34	2	10	2	2	2	2	2	2	3	3	3	3	3	3	3	3	3	3	3	3	3	3	3	3	3	3	3	3	3	3	3	3	3	3	3	2	2	2	2	3	2	3	2	2	3	2	2
638	2	26	1	3	1	2	1	1	2	2	3	3	4	5	2	4	1	5	4	4	5	5	5	4	3	3	3	3	3	3	3	3	3	3	3	3	3	2	2	2	2	3	4	4	2	4	3	2	1
639	2	46	3	22	4	2	1	2	2	3	3	3	5	3	5	2	4	3	5	5	3	5	3	5	5	3	5	4	5	4	5	5	5	3	4	5	4	4	2	4	1	4	4	4	2	2	4	3	1
640	2	26	1	3	1	2	2	1	2	2	3	3	3	2	4	3	2	3	3	3	4	3	3	3	3	3	3	3	3	3	3	3	3	3	3	3	3	2	2	2	2	3	4	3	2	2	3	2	2
641	2	37	2	15	3	2	2	2	2	2	4	3	3	3	2	3	3	4	3	3	4	3	2	2	3	3	3	3	3	4	3	3	2	2	2	3	2	2	2	2	2	2	2	3	2	3	3	1	1
642	2	36	2	10	2	2	2	2	1	2	2	2	4	4	5	2	5	4	5	4	3	5	4	4	4	5	5	5	4	4	4	3	3	5	5	3	4	3	2	4	2	3	4	3	4	1	4	4	3
643	2	49	3	20	4	1	1	2	2	2	3	3	3	3	3	3	3	4	5	1	3	4	4	4	4	4	4	3	4	4	4	3	2	5	4	3	3	1	2	2	3	2	4	4	3	3	3	2	2
644	2	35	2	12	3	2	2	2	2	3	5	3	3	3	4	3	3	5	4	4	4	4	2	4	3	4	3	3	3	3	3	3	3	3	3	3	3	2	2	2	2	3	2	3	2	2	3	2	2
645	2	27	1	4	1	2	1	1	2	2	4	4	4	3	3	3	2	3	4	2	4	4	3	3	4	3	4	2	3	5	4	4	4	4	3	4	3	2	3	4	2	3	4	4	3	2	3	3	2
646	2	39	2	10	2	2	1	2	2	2	4	4	3	4	4	3	3	4	4	3	4	4	4	4	4	5	4	5	4	5	5	4	4	5	4	4	4	4	4	4	2	4	4	4	4	4	3	4	4
647	2	40	2	15	3	2	3	2	3	2	3	4	3	4	4	3	2	4	4	3	4	4	4	4	3	4	4	4	3	4	4	4	4	4	4	3	4	1	3	4	2	4	4	4	3	4	4	2	1
648	2	28	1	6	2	2	2	2	2	2	4	3	2	4	4	2	4	4	3	3	3	3	3	3	3	3	3	3	3	3	4	3	2	4	4	2	3	2	2	2	2	3	2	3	2	2	3	2	3
649	2	25	1	3	1	2	1	1	2	2	4	2	3	4	4	1	3	3	3	2	3	4	4	3	4	3	4	4	3	3	3	2	3	3	3	3	4	2	1	3	2	3	4	4	3	4	3	3	2
650	2	30	2	10	2	2	1	1	2	3	2	2	3	3	1	3	3	2	4	3	2	2	4	4	4	2	3	4	2	2	4	3	3	3	3	3	3	2	2	2	2	3	3	3	2	2	2	3	2
651	2	34	2	10	2	2	2	2	2	2	3	3	4	3	3	3	3	3	3	4	3	3	3	3	3	3	3	3	3	3	3	3	3	3	3	3	3	2	2	2	2	3	2	3	2	2	3	2	2
652	2	41	3	12	3	2	2	2	2	2	3	4	3	3	4	3	2	3	4	4	4	4	4	4	3	4	4	3	4	4	4	4	3	4	4	4	3	3	2	2	2	3	3	3	3	3	3	2	3
653	2	35	2	12	3	2	2	2	2	2	3	3	3	3	3	2	3	4	4	3	4	4	4	4	4	3	4	4	3	4	4	3	4	4	4	3	3	3	3	3	3	3	4	3	3	4	3	3	2
654	2	25	1	3	1	2	1	1	2	2	2	2	4	3	4	2	4	2	4	4	3	4	3	3	3	3	3	3	3	4	3	4	4	3	3	3	2	2	2	3	3	2	3	2	3	3	2	3	3
655	2	28	1	3	1	2	2	1	2	2	3	3	2	4	2	4	1	5	1	2	4	5	4	3	3	4	4	4	3	4	4	4	4	4	3	4	3	2	3	4	2	2	3	3	2	2	3	2	2
656	2	26	1	3	1	2	2	1	2	2	1	3	3	2	5	2	1	4	3	3	5	4	2	4	2	4	4	3	4	4	4	2	4	3	3	3	2	3	3	3	3	3	3	2	3	3	3	3	2
657	2	32	2	11	3	2	2	2	2	2	3	5	5	5	5	1	5	5	5	5	5	5	3	5	5	5	5	5	5	4	5	5	5	5	5	5	4	3	4	4	4	4	4	4	4	4	4	3	1
658	2	46	3	25	4	2	1	2	2	3	4	3	3	5	4	3	3	4	4	3	3	4	3	4	3	4	4	3	4	5	4	4	2	5	4	3	3	3	2	3	4	3	4	4	3	3	4	3	1
659	2	31	2	13	3	2	2	2	2	3	3	4	3	3	5	2	2	5	3	2	5	4	5	4	4	3	3	5	3	5	5	1	2	5	4	2	4	2	2	3	2	3	2	3	2	2	3	2	2
660	2	26	1	2	1	2	1	2	2	2	3	3	3	4	4	3	3	4	4	3	4	3	2	4	2	4	3	4	3	4	4	3	4	4	4	2	3	3	3	3	3	2	3	3	2	3	3	3	3
661	2	35	2	5	1	2	2	2	2	2	1	3	1	1	4	1	5	2	4	4	1	4	5	4	4	2	4	2	4	5	5	4	4	5	5	4	4	2	3	4	1	4	4	4	2	3	3	2	1
662	2	35	2	10	2	1	1	2	2	2	3	2	4	3	4	3	3	3	4	4	3	4	3	4	4	3	4	3	4	3	3	4	4	3	3	4	2	2	3	2	2	3	3	3	2	3	3	3	2
663	2	33	2	14	3	2	2	2	2	2	5	5	5	5	5	3	3	3	3	3	3	5	4	2	2	5	3	4	5	5	5	5	5	4	4	5	2	3	3	4	3	2	4	4	3	4	4	3	3
664	2	36	2	12	3	2	1	2	2	2	5	3	3	3	4	3	3	3	4	3	5	3	3	3	3	3	3	3	3	3	3	3	3	3	3	3	3	2	2	2	2	3	2	3	2	2	3	2	2
665	2	37	2	11	3	2	2	2	2	2	2	3	3	3	4	3	4	2	3	3	2	4	3	4	4	2	4	4	4	4	3	4	4	4	4	2	4	1	2	2	2	3	4	4	1	4	4	2	4
666	2	38	2	14	3	2	1	2	2	2	3	3	4	4	5	2	2	5	4	4	4	4	4	4	4	4	4	4	4	3	4	4	4	4	4	4	4	4	4	4	2	3	4	4	4	3	3	3	1
667	2	48	3	17	4	1	1	2	1	2	3	4	4	2	4	1	4	3	5	4	4	5	5	4	4	4	5	3	4	4	4	4	4	5	3	4	4	2	2	2	2	4	4	1	4	4	4	4	3
668	2	33	2	10	2	2	2	2	2	2	4	3	4	4	4	3	5	3	4	4	4	4	3	4	4	4	4	4	4	4	4	4	4	3	3	4	2	3	2	3	3	3	4	3	3	3	3	3	3
669	2	42	3	15	3	2	3	2	2	2	2	3	5	3	3	2	4	3	2	3	4	3	3	3	5	3	4	4	3	3	4	2	3	3	3	4	3	2	2	2	3	3	2	4	2	2	3	2	2
670	2	38	2	16	4	2	1	2	2	2	5	3	2	5	1	5	1	5	4	4	3	3	3	3	3	5	2	4	4	4	5	4	2	3	4	4	4	1	1	1	1	4	4	4	4	4	4	3	1
671	2	38	2	13	3	2	3	2	3	2	2	2	3	2	4	2	3	3	4	4	3	4	3	4	4	2	3	2	3	3	3	4	3	3	3	4	4	1	1	2	1	4	3	4	4	4	4	2	1
672	2	30	2	12	3	2	3	2	2	1	3	3	4	4	3	3	3	3	4	4	3	4	4	3	4	4	3	3	3	5	4	3	3	3	3	3	3	2	2	2	3	3	3	3	3	4	4	3	2
673	2	34	2	12	3	2	3	2	2	2	3	2	3	4	4	2	5	3	5	5	5	4	5	4	5	5	4	5	4	5	5	4	4	5	5	4	4	4	2	3	2	3	4	4	2	4	3	3	1
674	2	32	2	12	3	2	1	2	1	2	5	3	3	4	2	3	1	4	4	1	5	3	5	4	3	5	4	5	3	5	5	3	3	5	4	3	3	4	4	4	4	3	4	4	2	4	3	4	2
675	2	32	2	11	3	2	1	2	2	2	4	3	3	4	3	3	2	4	4	3	4	3	5	3	3	3	5	1	3	3	4	4	3	3	3	3	3	3	2	3	2	3	4	3	2	3	4	2	1
676	2	30	2	10	2	2	2	2	2	2	3	3	4	3	5	2	3	3	5	3	5	5	3	4	4	2	4	3	5	4	5	5	4	3	3	4	3	3	3	3	2	3	3	3	3	4	4	1	3
677	2	30	2	10	2	2	2	2	2	2	3	3	4	3	5	2	3	5	5	3	3	5	3	5	4	3	5	3	5	4	5	4	4	4	3	4	4	3	2	3	1	4	4	4	4	4	1	3	1
678	2	34	2	12	3	2	3	2	2	2	3	3	4	3	3	3	3	3	4	4	4	3	3	4	3	3	4	3	3	4	3	3	4	3	3	4	4	2	2	3	2	3	3	3	3	3	3	2	2
679	2	33	2	13	3	2	2	2	2	2	3	2	3	2	2	2	3	3	4	3	4	4	3	3	4	3	3	3	4	3	4	2	3	3	3	4	3	2	1	3	2	3	3	4	3	3	3	4	2
680	2	33	2	10	2	2	3	2	2	2	4	3	3	3	4	3	3	3	3	4	4	4	4	4	3	3	3	4	4	3	4	4	3	3	3	3	3	2	3	4	2	3	3	4	2	4	4	2	1
681	2	25	1	3	1	2	1	1	2	2	5	5	1	5	1	5	1	5	5	5	1	5	1	5	5	1	1	5	1	5	1	5	5	1	1	5	1	4	4	4	4	1	4	1	4	4	1	4	3
682	2	29	1	7	2	2	2	1	2	2	3	4	3	5	3	4	2	4	4	2	5	5	5	5	5	5	3	5	3	5	5	3	3	4	5	3	4	2	3	4	3	3	4	4	3	3	3	3	1
683	2	37	2	16	4	2	3	2	3	2	3	2	4	3	2	2	2	3	3	4	4	3	4	4	3	3	4	3	3	4	5	3	4	2	3	4	2	3	4	3	1	4	4	4	3	3	4	3	2
684	2	35	2	12	3	2	2	2	2	2	3	3	3	3	4	2	4	3	3	3	3	4	3	3	3	3	3	3	3	3	3	3	3	3	3	3	3	2	2	2	2	3	2	3	2	2	3	2	2
685	2	36	2	11	3	3	3	2	3	2	3	4	4	4	4	3	2	4	4	3	5	4	5	4	3	5	4	4	4	5	4	4	4	5	4	4	4	4	4	4	2	1	4	3	3	4	4	3	2
686	2	33	2	10	2	3	2	2	2	2	1	3	4	4	1	2	4	1	4	5	3	3	2	4	5	3	4	4	3	2	3	2	2	3	2	2	3	2	1	3	1	3	2	3	3	3	4	3	2
687	2	33	2	13	3	2	3	2	2	2	3	2	3	2	2	2	3	3	3	3	3	4	3	2	3	4	3	2	3	2	4	2	3	2	1	3	2	1	1	1	1	3	1	3	4	3	4	4	1
688	2	38	2	14	3	2	3	2	2	2	3	1	3	1	5	2	4	4	4	5	1	4	3	5	4	1	3	2	4	1	4	5	4	3	3	3	3	3	3	2	3	3	3	2	3	3	1	3	3
689	1	29	1	3	1	3	2	1	2	2	2	3	4	3	2	2	3	3	3	3	4	2	3	3	3	2	4	4	3	3	3	2	3	4	3	2	3	3	2	2	1	2	4	2	3	4	3	2	2
690	2	25	1	3	1	2	1	1	2	2	4	5	3	3	3	3	3	3	3	3	3	3	3	3	3	3	3	3	4	3	3	3	3	3	3	3	3	3	3	3	3	3	3	3	3	3	2	3	2
691	2	25	1	3	1	2	1	1	2	2	3	3	4	3	4	1	3	4	4	4	3	4	1	2	3	2	3	2	4	2	4	3	4	2	1	4	4	2	1	3	2	2	4	3	4	2	2	2	4
692	2	34	2	10	2	2	2	2	2	2	1	1	5	1	5	1	5	1	5	5	1	5	1	5	5	1	5	1	5	1	1	5	5	1	1	5	3	2	2	2	2	3	2	3	2	2	3	2	2
693	1	26	1	3	1	2	1	1	2	2	3	3	3	3	3	3	3	3	3	3	3	3	3	3	3	3	3	3	3	3	3	3	3	3	3	3	3	3	3	3	3	3	3	3	2	3	3	1	2
694	2	37	2	13	3	2	3	2	3	1	2	3	5	4	4	1	4	3	5	4	5	4	3	5	4	3	5	3	4	4	4	4	4	4	3	5	4	4	4	4	4	4	4	4	2	3	4	4	2
695	2	34	2	14	3	2	3	2	2	2	3	3	4	4	5	3	3	4	4	4	4	4	3	4	3	4	3	3	3	4	3	4	3	3	3	3	3	2	2	3	3	3	3	3	3	3	2	3	3
696	1	35	2	12	3	2	3	2	3	2	3	5	4	4	4	3	2	2	4	2	5	4	4	4	3	5	3	4	4	4	5	3	4	5	3	4	3	2	1	4	2	3	4	3	4	3	4	1	1
697	1	38	2	15	3	2	3	2	2	2	2	1	5	3	4	2	4	2	4	4	2	4	2	4	4	2	3	3	3	3	3	3	3	3	3	3	3	2	2	2	2	3	2	3	2	2	3	2	2
698	2	32	2	10	2	2	2	2	2	2	3	3	4	3	4	3	4	4	4	4	4	5	3	4	3	4	3	4	4	4	3	4	4	4	4	4	3	3	2	4	2	3	3	3	4	3	2	2	2
699	1	32	2	10	2	2	2	2	2	2	3	4	3	3	3	3	3	3	3	3	3	3	4	2	2	4	2	4	2	4	4	2	2	4	4	2	3	2	2	2	2	3	2	3	2	2	3	2	2
700	2	34	2	10	2	2	2	2	2	2	3	3	3	3	3	3	3	3	3	3	3	3	3	3	3	3	3	3	3	3	3	3	3	3	3	3	3	2	2	2	2	3	2	3	2	2	3	2	2
701	2	26	1	3	1	2	1	1	2	2	3	3	4	5	2	4	1	5	4	4	5	5	5	4	3	3	3	3	3	3	3	3	3	3	3	3	3	2	2	2	2	3	4	4	2	4	3	2	1
702	2	46	3	22	4	2	1	2	2	3	3	3	5	3	5	2	4	3	5	5	3	5	3	5	5	3	5	4	5	4	5	5	5	3	4	5	4	4	2	4	1	4	4	4	2	2	4	3	1
703	2	26	1	3	1	2	2	1	2	2	3	3	3	2	4	3	2	3	3	3	4	3	3	3	3	3	3	3	3	3	3	3	3	3	3	3	3	2	2	2	2	3	4	3	2	2	3	2	2
704	2	38	2	11	3	2	3	2	2	2	3	2	5	2	5	1	5	2	5	5	1	4	3	5	4	2	5	2	5	2	1	4	4	2	1	5	3	2	1	1	2	4	2	4	1	1	3	2	3
705	2	39	2	16	4	2	3	2	3	2	3	3	5	3	5	1	5	2	5	5	3	5	3	4	5	3	5	4	5	3	4	5	5	3	3	5	4	2	3	3	1	3	2	4	3	3	4	2	1
706	2	37	2	15	3	2	2	2	2	2	4	3	3	3	2	3	3	4	3	3	4	3	2	2	3	3	3	3	3	4	3	3	2	2	2	3	2	2	2	2	2	2	2	3	2	3	3	1	1
707	2	36	2	10	2	2	2	2	1	2	2	2	4	4	5	2	5	4	5	4	3	5	4	4	4	5	5	5	4	4	4	3	3	5	5	3	4	3	2	4	2	3	4	3	4	1	4	4	3
708	2	49	3	20	4	1	1	2	2	2	3	3	3	3	3	3	3	4	5	1	3	4	4	4	4	4	4	3	4	4	4	3	2	5	4	3	3	1	2	2	3	2	4	4	3	3	3	2	2
709	2	35	2	12	3	2	2	2	2	3	5	3	3	3	4	3	3	5	4	4	4	4	2	4	3	4	3	3	3	3	3	3	3	3	3	3	3	2	2	2	2	3	2	3	2	2	3	2	2
710	2	27	1	4	1	2	1	1	2	2	4	4	4	3	3	3	2	3	4	2	4	4	3	3	4	3	4	2	3	5	4	4	4	4	3	4	3	2	3	4	2	3	4	4	3	2	3	3	2
711	2	39	2	10	2	2	1	2	2	2	4	4	3	4	4	3	3	4	4	3	4	4	4	4	4	5	4	5	4	5	5	4	4	5	4	4	4	4	4	4	2	4	4	4	4	4	3	4	4
712	2	40	2	15	3	2	3	2	3	2	3	4	3	4	4	3	2	4	4	3	4	4	4	4	3	4	4	4	3	4	4	4	4	4	4	3	4	1	3	4	2	4	4	4	3	4	4	2	1
713	2	28	1	6	2	2	2	2	2	2	4	3	2	4	4	2	4	4	3	3	3	3	3	3	3	3	3	3	3	3	4	3	2	4	4	2	3	2	2	2	2	3	2	3	2	2	3	2	3
714	2	25	1	3	1	2	1	1	2	2	4	2	3	4	4	1	3	3	3	2	3	4	4	3	4	3	4	4	3	3	3	2	3	3	3	3	4	2	1	3	2	3	4	4	3	4	3	3	2
715	2	30	2	10	2	2	1	1	2	3	2	2	3	3	1	3	3	2	4	3	2	2	4	4	4	2	3	4	2	2	4	3	3	3	3	3	3	2	2	2	2	3	3	3	2	2	2	3	2
716	2	34	2	10	2	2	2	2	2	2	3	3	4	3	3	3	3	3	3	4	3	3	3	3	3	3	3	3	3	3	3	3	3	3	3	3	3	2	2	2	2	3	2	3	2	2	3	2	2
717	2	43	3	15	3	2	1	2	2	3	2	3	3	4	2	2	3	3	5	2	3	3	4	3	3	3	3	4	2	4	2	2	2	4	4	3	4	2	3	4	2	4	3	4	2	4	3	2	1
718	2	41	3	12	3	2	2	2	2	2	3	4	3	3	4	3	2	3	4	4	4	4	4	4	3	4	4	3	4	4	4	4	3	4	4	4	3	3	2	2	2	3	3	3	3	3	3	2	3
719	2	35	2	12	3	2	2	2	2	2	3	3	3	3	3	2	3	4	4	3	4	4	4	4	4	3	4	4	3	4	4	3	4	4	4	3	3	3	3	3	3	3	4	3	3	4	3	3	2
720	2	35	2	10	2	2	2	2	2	2	5	5	1	5	1	5	1	5	4	4	2	4	2	4	4	2	4	2	4	2	2	4	4	2	2	4	3	2	2	2	2	3	2	3	2	2	3	2	2
721	2	28	1	5	1	2	2	2	2	2	4	4	2	4	2	4	2	4	2	2	4	2	4	2	4	3	2	4	4	2	3	3	3	3	3	3	2	3	3	2	3	2	3	2	3	3	2	3	3
722	2	25	1	3	1	2	1	1	2	2	2	2	4	3	4	2	4	2	4	4	3	4	3	3	3	3	3	3	3	4	3	4	4	3	3	3	2	2	2	3	3	2	3	2	3	3	2	3	3
723	2	28	1	3	1	2	2	1	2	2	3	3	2	4	2	4	1	5	1	2	4	5	4	3	3	4	4	4	3	4	4	4	4	4	3	4	3	2	3	4	2	2	3	3	2	2	3	2	2
724	2	26	1	3	1	2	2	1	2	2	1	3	3	2	5	2	1	4	3	3	5	4	2	4	2	4	4	3	4	4	4	2	4	3	3	3	2	3	3	3	3	3	3	2	3	3	3	3	2
725	2	32	2	11	3	2	2	2	2	2	3	5	5	5	5	1	5	5	5	5	5	5	3	5	5	5	5	5	5	4	5	5	5	5	5	5	4	3	4	4	4	4	4	4	4	4	4	3	1
726	2	46	3	25	4	2	1	2	2	3	4	3	3	5	4	3	3	4	4	3	3	4	3	4	3	4	4	3	4	5	4	4	2	5	4	3	3	3	2	3	4	3	4	4	3	3	4	3	1
727	2	31	2	13	3	2	2	2	2	3	3	4	3	3	5	2	2	5	3	2	5	4	5	4	4	3	3	5	3	5	5	1	2	5	4	2	4	2	2	3	2	3	2	3	2	2	3	2	2
728	2	26	1	2	1	2	1	2	2	2	3	3	3	4	4	3	3	4	4	3	4	3	2	4	2	4	3	4	3	4	4	3	4	4	4	2	3	3	3	3	3	2	3	3	2	3	3	3	3
729	2	35	2	5	1	2	2	2	2	2	1	3	1	1	4	1	5	2	4	4	1	4	5	4	4	2	4	2	4	5	5	4	4	5	5	4	4	2	3	4	1	4	4	4	2	3	3	2	1
730	2	35	2	10	2	1	1	2	2	2	3	2	4	3	4	3	3	3	4	4	3	4	3	4	4	3	4	3	4	3	3	4	4	3	3	4	2	2	3	2	2	3	3	3	2	3	3	3	2
731	2	33	2	14	3	2	2	2	2	2	5	5	5	5	5	3	3	3	3	3	3	5	4	2	2	5	3	4	5	5	5	5	5	4	4	5	2	3	3	4	3	2	4	4	3	4	4	3	3
732	2	36	2	12	3	2	1	2	2	2	5	3	3	3	4	3	3	3	4	3	5	3	3	3	3	3	3	3	3	3	3	3	3	3	3	3	3	2	2	2	2	3	2	3	2	2	3	2	2
733	2	37	2	11	3	2	2	2	2	2	2	3	3	3	4	3	4	2	3	3	2	4	3	4	4	2	4	4	4	4	3	4	4	4	4	2	4	1	2	2	2	3	4	4	1	4	4	2	4
734	2	38	2	14	3	2	1	2	2	2	3	3	4	4	5	2	2	5	4	4	4	4	4	4	4	4	4	4	4	3	4	4	4	4	4	4	4	4	4	4	2	3	4	4	4	3	3	3	1
735	2	48	3	17	4	1	1	2	1	2	3	4	4	2	4	1	4	3	5	4	4	5	5	4	4	4	5	3	4	4	4	4	4	5	3	4	4	2	2	2	2	4	4	1	4	4	4	4	3
736	2	33	2	10	2	2	2	2	2	2	4	3	4	4	4	3	5	3	4	4	4	4	3	4	4	4	4	4	4	4	4	4	4	3	3	4	2	3	2	3	3	3	4	3	3	3	3	3	3
737	2	42	3	15	3	2	3	2	2	2	2	3	5	3	3	2	4	3	2	3	4	3	3	3	5	3	4	4	3	3	4	2	3	3	3	4	3	2	2	2	3	3	2	4	2	2	3	2	2
738	2	38	2	16	4	2	1	2	2	2	5	3	2	5	1	5	1	5	4	4	3	3	3	3	3	5	2	4	4	4	5	4	2	3	4	4	4	1	1	1	1	4	4	4	4	4	4	3	1
739	2	38	2	13	3	2	3	2	3	2	2	2	3	2	4	2	3	3	4	4	3	4	3	4	4	2	3	2	3	3	3	4	3	3	3	4	4	1	1	2	1	4	3	4	4	4	4	2	1
740	2	30	2	12	3	2	3	2	2	1	3	3	4	4	3	3	3	3	4	4	3	4	4	3	4	4	3	3	3	5	4	3	3	3	3	3	3	2	2	2	3	3	3	3	3	4	4	3	2
741	2	34	2	12	3	2	3	2	2	2	3	2	3	4	4	2	5	3	5	5	5	4	5	4	5	5	4	5	4	5	5	4	4	5	5	4	4	4	2	3	2	3	4	4	2	4	3	3	1
742	2	32	2	12	3	2	1	2	1	2	5	3	3	4	2	3	1	4	4	1	5	3	5	4	3	5	4	5	3	5	5	3	3	5	4	3	3	4	4	4	4	3	4	4	2	4	3	4	2
743	2	32	2	11	3	2	1	2	2	2	4	3	3	4	3	3	2	4	4	3	4	3	5	3	3	3	5	1	3	3	4	4	3	3	3	3	3	3	2	3	2	3	4	3	2	3	4	2	1
744	2	30	2	10	2	2	2	2	2	2	3	3	4	3	5	2	3	3	5	3	5	5	3	4	4	2	4	3	5	4	5	5	4	3	3	4	3	3	3	3	2	3	3	3	3	4	4	1	3
745	2	30	2	10	2	2	2	2	2	2	3	3	4	3	5	2	3	5	5	3	3	5	3	5	4	3	5	3	5	4	5	4	4	4	3	4	4	3	2	3	1	4	4	4	4	4	1	3	1
746	2	34	2	12	3	2	3	2	2	2	3	3	4	3	3	3	3	3	4	4	4	3	3	4	3	3	4	3	3	4	3	3	4	3	3	4	4	2	2	3	2	3	3	3	3	3	3	2	2
747	2	32	2	13	3	2	1	2	2	2	5	3	4	5	1	1	5	1	4	4	4	3	3	3	3	3	3	3	3	4	4	2	3	4	3	2	3	4	3	4	3	4	4	4	1	3	4	2	4
748	2	33	2	13	3	2	2	2	2	2	3	2	3	2	2	2	3	3	4	3	4	4	3	3	4	3	3	3	4	3	4	2	3	3	3	4	3	2	1	3	2	3	3	4	3	3	3	4	2
749	2	33	2	10	2	2	3	2	2	2	4	3	3	3	4	3	3	3	3	4	4	4	4	4	3	3	3	4	4	3	4	4	3	3	3	3	3	2	3	4	2	3	3	4	2	4	4	2	1
750	2	38	2	13	3	2	3	2	3	2	2	2	3	2	4	2	3	3	4	4	3	4	3	4	4	2	3	2	3	3	3	4	3	3	3	4	4	1	1	2	1	4	3	4	4	4	4	2	1
751	2	30	2	12	3	2	3	2	2	1	3	3	4	4	3	3	3	3	4	4	3	4	4	3	4	4	3	3	3	5	4	3	3	3	3	3	3	2	2	2	3	3	3	3	3	4	4	3	2
752	2	34	2	12	3	2	3	2	2	2	3	2	3	4	4	2	5	3	5	5	5	4	5	4	5	5	4	5	4	5	5	4	4	5	5	4	4	4	2	3	2	3	4	4	2	4	3	3	1
753	2	32	2	12	3	2	1	2	1	2	5	3	3	4	2	3	1	4	4	1	5	3	5	4	3	5	4	5	3	5	5	3	3	5	4	3	3	4	4	4	4	3	4	4	2	4	3	4	2
754	2	32	2	11	3	2	1	2	2	2	4	3	3	4	3	3	2	4	4	3	4	3	5	3	3	3	5	1	3	3	4	4	3	3	3	3	3	3	2	3	2	3	4	3	2	3	4	2	1
755	2	30	2	10	2	2	2	2	2	2	3	3	4	3	5	2	3	3	5	3	5	5	3	4	4	2	4	3	5	4	5	5	4	3	3	4	3	3	3	3	2	3	3	3	3	4	4	1	3
756	2	30	2	10	2	2	2	2	2	2	3	3	4	3	5	2	3	5	5	3	3	5	3	5	4	3	5	3	5	4	5	4	4	4	3	4	4	3	2	3	1	4	4	4	4	4	1	3	1
757	2	34	2	12	3	2	3	2	2	2	3	3	4	3	3	3	3	3	4	4	4	3	3	4	3	3	4	3	3	4	3	3	4	3	3	4	4	2	2	3	2	3	3	3	3	3	3	2	2
758	2	33	2	13	3	2	2	2	2	2	3	2	3	2	2	2	3	3	4	3	4	4	3	3	4	3	3	3	4	3	4	2	3	3	3	4	3	2	1	3	2	3	3	4	3	3	3	4	2
759	2	33	2	10	2	2	3	2	2	2	4	3	3	3	4	3	3	3	3	4	4	4	4	4	3	3	3	4	4	3	4	4	3	3	3	3	3	2	3	4	2	3	3	4	2	4	4	2	1
760	2	25	1	3	1	2	1	1	2	2	5	5	1	5	1	5	1	5	5	5	1	5	1	5	5	1	1	5	1	5	1	5	5	1	1	5	1	4	4	4	4	1	4	1	4	4	1	4	3
761	2	29	1	7	2	2	2	1	2	2	3	4	3	5	3	4	2	4	4	2	5	5	5	5	5	5	3	5	3	5	5	3	3	4	5	3	4	2	3	4	3	3	4	4	3	3	3	3	1
762	2	37	2	16	4	2	3	2	3	2	3	2	4	3	2	2	2	3	3	4	4	3	4	4	3	3	4	3	3	4	5	3	4	2	3	4	2	3	4	3	1	4	4	4	3	3	4	3	2
763	2	35	2	12	3	2	2	2	2	2	3	3	3	3	4	2	4	3	3	3	3	4	3	3	3	3	3	3	3	3	3	3	3	3	3	3	3	2	2	2	2	3	2	3	2	2	3	2	2
764	2	36	2	11	3	3	3	2	3	2	3	4	4	4	4	3	2	4	4	3	5	4	5	4	3	5	4	4	4	5	4	4	4	5	4	4	4	4	4	4	2	1	4	3	3	4	4	3	2
765	2	33	2	10	2	3	2	2	2	2	1	3	4	4	1	2	4	1	4	5	3	3	2	4	5	3	4	4	3	2	3	2	2	3	2	2	3	2	1	3	1	3	2	3	3	3	4	3	2
766	2	33	2	13	3	2	3	2	2	2	3	2	3	2	2	2	3	3	3	3	3	4	3	2	3	4	3	2	3	2	4	2	3	2	1	3	2	1	1	1	1	3	1	3	4	3	4	4	1
767	2	38	2	14	3	2	3	2	2	2	3	1	3	1	5	2	4	4	4	5	1	4	3	5	4	1	3	2	4	1	4	5	4	3	3	3	3	3	3	2	3	3	3	2	3	3	1	3	3
768	2	40	2	20	4	2	3	2	2	2	3	1	3	3	3	3	2	3	3	1	3	3	3	3	1	3	2	2	2	3	3	2	2	4	3	3	3	2	3	4	2	3	3	3	2	3	3	2	2
769	1	29	1	3	1	3	2	1	2	2	2	3	4	3	2	2	3	3	3	3	4	2	3	3	3	2	4	4	3	3	3	2	3	4	3	2	3	3	2	2	1	2	4	2	3	4	3	2	2
770	2	25	1	3	1	2	1	1	2	2	4	5	3	3	3	3	3	3	3	3	3	3	3	3	3	3	3	3	4	3	3	3	3	3	3	3	3	3	3	3	3	3	3	3	3	3	2	3	2
771	2	25	1	3	1	2	1	1	2	2	3	3	4	3	4	1	3	4	4	4	3	4	1	2	3	2	3	2	4	2	4	3	4	2	1	4	4	2	1	3	2	2	4	3	4	2	2	2	4
772	2	34	2	10	2	2	2	2	2	2	1	1	5	1	5	1	5	1	5	5	1	5	1	5	5	1	5	1	5	1	1	5	5	1	1	5	3	2	2	2	2	3	2	3	2	2	3	2	2
773	2	37	2	13	3	2	3	2	3	1	2	3	5	4	4	1	4	3	5	4	5	4	3	5	4	3	5	3	4	4	4	4	4	4	3	5	4	4	4	4	4	4	4	4	2	3	4	4	2
774	2	34	2	14	3	2	3	2	2	2	3	3	4	4	5	3	3	4	4	4	4	4	3	4	3	4	3	3	3	4	3	4	3	3	3	3	3	2	2	3	3	3	3	3	3	3	2	3	3
775	1	35	2	12	3	2	3	2	3	2	3	5	4	4	4	3	2	2	4	2	5	4	4	4	3	5	3	4	4	4	5	3	4	5	3	4	3	2	1	4	2	3	4	3	4	3	4	1	1
776	1	38	2	15	3	2	3	2	2	2	2	1	5	3	4	2	4	2	4	4	2	4	2	4	4	2	3	3	3	3	3	3	3	3	3	3	3	2	2	2	2	3	2	3	2	2	3	2	2
777	2	32	2	10	2	2	2	2	2	2	3	3	4	3	4	3	4	4	4	4	4	5	3	4	3	4	3	4	4	4	3	4	4	4	4	4	3	3	2	4	2	3	3	3	4	3	2	2	2
778	1	32	2	10	2	2	2	2	2	2	3	4	3	3	3	3	3	3	3	3	3	3	4	2	2	4	2	4	2	4	4	2	2	4	4	2	3	2	2	2	2	3	2	3	2	2	3	2	2
779	2	34	2	10	2	2	2	2	2	2	3	3	3	3	3	3	3	3	3	3	3	3	3	3	3	3	3	3	3	3	3	3	3	3	3	3	3	2	2	2	2	3	2	3	2	2	3	2	2
780	2	26	1	3	1	2	1	1	2	2	3	3	4	5	2	4	1	5	4	4	5	5	5	4	3	3	3	3	3	3	3	3	3	3	3	3	3	2	2	2	2	3	4	4	2	4	3	2	1
781	2	46	3	22	4	2	1	2	2	3	3	3	5	3	5	2	4	3	5	5	3	5	3	5	5	3	5	4	5	4	5	5	5	3	4	5	4	4	2	4	1	4	4	4	2	2	4	3	1
782	2	26	1	3	1	2	2	1	2	2	3	3	3	2	4	3	2	3	3	3	4	3	3	3	3	3	3	3	3	3	3	3	3	3	3	3	3	2	2	2	2	3	4	3	2	2	3	2	2
783	2	39	2	16	4	2	3	2	3	2	3	3	5	3	5	1	5	2	5	5	3	5	3	4	5	3	5	4	5	3	4	5	5	3	3	5	4	2	3	3	1	3	2	4	3	3	4	2	1
784	2	37	2	15	3	2	2	2	2	2	4	3	3	3	2	3	3	4	3	3	4	3	2	2	3	3	3	3	3	4	3	3	2	2	2	3	2	2	2	2	2	2	2	3	2	3	3	1	1
785	2	36	2	10	2	2	2	2	1	2	2	2	4	4	5	2	5	4	5	4	3	5	4	4	4	5	5	5	4	4	4	3	3	5	5	3	4	3	2	4	2	3	4	3	4	1	4	4	3
786	2	49	3	20	4	1	1	2	2	2	3	3	3	3	3	3	3	4	5	1	3	4	4	4	4	4	4	3	4	4	4	3	2	5	4	3	3	1	2	2	3	2	4	4	3	3	3	2	2
787	2	35	2	12	3	2	2	2	2	3	5	3	3	3	4	3	3	5	4	4	4	4	2	4	3	4	3	3	3	3	3	3	3	3	3	3	3	2	2	2	2	3	2	3	2	2	3	2	2
788	2	27	1	4	1	2	1	1	2	2	4	4	4	3	3	3	2	3	4	2	4	4	3	3	4	3	4	2	3	5	4	4	4	4	3	4	3	2	3	4	2	3	4	4	3	2	3	3	2
789	2	39	2	10	2	2	1	2	2	2	4	4	3	4	4	3	3	4	4	3	4	4	4	4	4	5	4	5	4	5	5	4	4	5	4	4	4	4	4	4	2	4	4	4	4	4	3	4	4
790	1	26	1	3	1	2	1	1	2	2	3	3	3	3	3	3	3	3	3	3	3	3	3	3	3	3	3	3	3	3	3	3	3	3	3	3	3	3	3	3	3	3	3	3	2	3	3	1	2
791	2	37	2	13	3	2	3	2	3	1	2	3	5	4	4	1	4	3	5	4	5	4	3	5	4	3	5	3	4	4	4	4	4	4	3	5	4	4	4	4	4	4	4	4	2	3	4	4	2
792	2	34	2	14	3	2	3	2	2	2	3	3	4	4	5	3	3	4	4	4	4	4	3	4	3	4	3	3	3	4	3	4	3	3	3	3	3	2	2	3	3	3	3	3	3	3	2	3	3
793	1	35	2	12	3	2	3	2	3	2	3	5	4	4	4	3	2	2	4	2	5	4	4	4	3	5	3	4	4	4	5	3	4	5	3	4	3	2	1	4	2	3	4	3	4	3	4	1	1
794	1	38	2	15	3	2	3	2	2	2	2	1	5	3	4	2	4	2	4	4	2	4	2	4	4	2	3	3	3	3	3	3	3	3	3	3	3	2	2	2	2	3	2	3	2	2	3	2	2
795	2	32	2	10	2	2	2	2	2	2	3	3	4	3	4	3	4	4	4	4	4	5	3	4	3	4	3	4	4	4	3	4	4	4	4	4	3	3	2	4	2	3	3	3	4	3	2	2	2
796	1	32	2	10	2	2	2	2	2	2	3	4	3	3	3	3	3	3	3	3	3	3	4	2	2	4	2	4	2	4	4	2	2	4	4	2	3	2	2	2	2	3	2	3	2	2	3	2	2
797	2	34	2	10	2	2	2	2	2	2	3	3	3	3	3	3	3	3	3	3	3	3	3	3	3	3	3	3	3	3	3	3	3	3	3	3	3	2	2	2	2	3	2	3	2	2	3	2	2
798	2	26	1	3	1	2	1	1	2	2	3	3	4	5	2	4	1	5	4	4	5	5	5	4	3	3	3	3	3	3	3	3	3	3	3	3	3	2	2	2	2	3	4	4	2	4	3	2	1
799	2	46	3	22	4	2	1	2	2	3	3	3	5	3	5	2	4	3	5	5	3	5	3	5	5	3	5	4	5	4	5	5	5	3	4	5	4	4	2	4	1	4	4	4	2	2	4	3	1
800	2	26	1	3	1	2	2	1	2	2	3	3	3	2	4	3	2	3	3	3	4	3	3	3	3	3	3	3	3	3	3	3	3	3	3	3	3	2	2	2	2	3	4	3	2	2	3	2	2
801	2	37	2	15	3	2	2	2	2	2	4	3	3	3	2	3	3	4	3	3	4	3	2	2	3	3	3	3	3	4	3	3	2	2	2	3	2	2	2	2	2	2	2	3	2	3	3	1	1
802	2	36	2	10	2	2	2	2	1	2	2	2	4	4	5	2	5	4	5	4	3	5	4	4	4	5	5	5	4	4	4	3	3	5	5	3	4	3	2	4	2	3	4	3	4	1	4	4	3
803	2	49	3	20	4	1	1	2	2	2	3	3	3	3	3	3	3	4	5	1	3	4	4	4	4	4	4	3	4	4	4	3	2	5	4	3	3	1	2	2	3	2	4	4	3	3	3	2	2
804	2	35	2	12	3	2	2	2	2	3	5	3	3	3	4	3	3	5	4	4	4	4	2	4	3	4	3	3	3	3	3	3	3	3	3	3	3	2	2	2	2	3	2	3	2	2	3	2	2
805	2	27	1	4	1	2	1	1	2	2	4	4	4	3	3	3	2	3	4	2	4	4	3	3	4	3	4	2	3	5	4	4	4	4	3	4	3	2	3	4	2	3	4	4	3	2	3	3	2
806	2	39	2	10	2	2	1	2	2	2	4	4	3	4	4	3	3	4	4	3	4	4	4	4	4	5	4	5	4	5	5	4	4	5	4	4	4	4	4	4	2	4	4	4	4	4	3	4	4
807	2	40	2	15	3	2	3	2	3	2	3	4	3	4	4	3	2	4	4	3	4	4	4	4	3	4	4	4	3	4	4	4	4	4	4	3	4	1	3	4	2	4	4	4	3	4	4	2	1
808	2	28	1	6	2	2	2	2	2	2	4	3	2	4	4	2	4	4	3	3	3	3	3	3	3	3	3	3	3	3	4	3	2	4	4	2	3	2	2	2	2	3	2	3	2	2	3	2	3
809	2	25	1	3	1	2	1	1	2	2	4	2	3	4	4	1	3	3	3	2	3	4	4	3	4	3	4	4	3	3	3	2	3	3	3	3	4	2	1	3	2	3	4	4	3	4	3	3	2
810	2	30	2	10	2	2	1	1	2	3	2	2	3	3	1	3	3	2	4	3	2	2	4	4	4	2	3	4	2	2	4	3	3	3	3	3	3	2	2	2	2	3	3	3	2	2	2	3	2
811	2	34	2	10	2	2	2	2	2	2	3	3	4	3	3	3	3	3	3	4	3	3	3	3	3	3	3	3	3	3	3	3	3	3	3	3	3	2	2	2	2	3	2	3	2	2	3	2	2
812	2	41	3	12	3	2	2	2	2	2	3	4	3	3	4	3	2	3	4	4	4	4	4	4	3	4	4	3	4	4	4	4	3	4	4	4	3	3	2	2	2	3	3	3	3	3	3	2	3
813	2	35	2	12	3	2	2	2	2	2	3	3	3	3	3	2	3	4	4	3	4	4	4	4	4	3	4	4	3	4	4	3	4	4	4	3	3	3	3	3	3	3	4	3	3	4	3	3	2
814	2	25	1	3	1	2	1	1	2	2	2	2	4	3	4	2	4	2	4	4	3	4	3	3	3	3	3	3	3	4	3	4	4	3	3	3	2	2	2	3	3	2	3	2	3	3	2	3	3
815	2	28	1	3	1	2	2	1	2	2	3	3	2	4	2	4	1	5	1	2	4	5	4	3	3	4	4	4	3	4	4	4	4	4	3	4	3	2	3	4	2	2	3	3	2	2	3	2	2
816	2	26	1	3	1	2	2	1	2	2	1	3	3	2	5	2	1	4	3	3	5	4	2	4	2	4	4	3	4	4	4	2	4	3	3	3	2	3	3	3	3	3	3	2	3	3	3	3	2
817	2	32	2	11	3	2	2	2	2	2	3	5	5	5	5	1	5	5	5	5	5	5	3	5	5	5	5	5	5	4	5	5	5	5	5	5	4	3	4	4	4	4	4	4	4	4	4	3	1
818	2	46	3	25	4	2	1	2	2	3	4	3	3	5	4	3	3	4	4	3	3	4	3	4	3	4	4	3	4	5	4	4	2	5	4	3	3	3	2	3	4	3	4	4	3	3	4	3	1
819	2	31	2	13	3	2	2	2	2	3	3	4	3	3	5	2	2	5	3	2	5	4	5	4	4	3	3	5	3	5	5	1	2	5	4	2	4	2	2	3	2	3	2	3	2	2	3	2	2
820	2	26	1	2	1	2	1	2	2	2	3	3	3	4	4	3	3	4	4	3	4	3	2	4	2	4	3	4	3	4	4	3	4	4	4	2	3	3	3	3	3	2	3	3	2	3	3	3	3
821	2	35	2	5	1	2	2	2	2	2	1	3	1	1	4	1	5	2	4	4	1	4	5	4	4	2	4	2	4	5	5	4	4	5	5	4	4	2	3	4	1	4	4	4	2	3	3	2	1
822	2	35	2	10	2	1	1	2	2	2	3	2	4	3	4	3	3	3	4	4	3	4	3	4	4	3	4	3	4	3	3	4	4	3	3	4	2	2	3	2	2	3	3	3	2	3	3	3	2
823	2	33	2	14	3	2	2	2	2	2	5	5	5	5	5	3	3	3	3	3	3	5	4	2	2	5	3	4	5	5	5	5	5	4	4	5	2	3	3	4	3	2	4	4	3	4	4	3	3
824	2	36	2	12	3	2	1	2	2	2	5	3	3	3	4	3	3	3	4	3	5	3	3	3	3	3	3	3	3	3	3	3	3	3	3	3	3	2	2	2	2	3	2	3	2	2	3	2	2
825	2	37	2	11	3	2	2	2	2	2	2	3	3	3	4	3	4	2	3	3	2	4	3	4	4	2	4	4	4	4	3	4	4	4	4	2	4	1	2	2	2	3	4	4	1	4	4	2	4
826	2	38	2	14	3	2	1	2	2	2	3	3	4	4	5	2	2	5	4	4	4	4	4	4	4	4	4	4	4	3	4	4	4	4	4	4	4	4	4	4	2	3	4	4	4	3	3	3	1
827	2	48	3	17	4	1	1	2	1	2	3	4	4	2	4	1	4	3	5	4	4	5	5	4	4	4	5	3	4	4	4	4	4	5	3	4	4	2	2	2	2	4	4	1	4	4	4	4	3
828	2	33	2	10	2	2	2	2	2	2	4	3	4	4	4	3	5	3	4	4	4	4	3	4	4	4	4	4	4	4	4	4	4	3	3	4	2	3	2	3	3	3	4	3	3	3	3	3	3
829	2	42	3	15	3	2	3	2	2	2	2	3	5	3	3	2	4	3	2	3	4	3	3	3	5	3	4	4	3	3	4	2	3	3	3	4	3	2	2	2	3	3	2	4	2	2	3	2	2
830	2	38	2	16	4	2	1	2	2	2	5	3	2	5	1	5	1	5	4	4	3	3	3	3	3	5	2	4	4	4	5	4	2	3	4	4	4	1	1	1	1	4	4	4	4	4	4	3	1
831	2	38	2	13	3	2	3	2	3	2	2	2	3	2	4	2	3	3	4	4	3	4	3	4	4	2	3	2	3	3	3	4	3	3	3	4	4	1	1	2	1	4	3	4	4	4	4	2	1
832	2	30	2	12	3	2	3	2	2	1	3	3	4	4	3	3	3	3	4	4	3	4	4	3	4	4	3	3	3	5	4	3	3	3	3	3	3	2	2	2	3	3	3	3	3	4	4	3	2
833	2	34	2	12	3	2	3	2	2	2	3	2	3	4	4	2	5	3	5	5	5	4	5	4	5	5	4	5	4	5	5	4	4	5	5	4	4	4	2	3	2	3	4	4	2	4	3	3	1
834	2	32	2	12	3	2	1	2	1	2	5	3	3	4	2	3	1	4	4	1	5	3	5	4	3	5	4	5	3	5	5	3	3	5	4	3	3	4	4	4	4	3	4	4	2	4	3	4	2
835	2	32	2	11	3	2	1	2	2	2	4	3	3	4	3	3	2	4	4	3	4	3	5	3	3	3	5	1	3	3	4	4	3	3	3	3	3	3	2	3	2	3	4	3	2	3	4	2	1
836	2	30	2	10	2	2	2	2	2	2	3	3	4	3	5	2	3	3	5	3	5	5	3	4	4	2	4	3	5	4	5	5	4	3	3	4	3	3	3	3	2	3	3	3	3	4	4	1	3
837	2	30	2	10	2	2	2	2	2	2	3	3	4	3	5	2	3	5	5	3	3	5	3	5	4	3	5	3	5	4	5	4	4	4	3	4	4	3	2	3	1	4	4	4	4	4	1	3	1
838	2	34	2	12	3	2	3	2	2	2	3	3	4	3	3	3	3	3	4	4	4	3	3	4	3	3	4	3	3	4	3	3	4	3	3	4	4	2	2	3	2	3	3	3	3	3	3	2	2
839	2	33	2	13	3	2	2	2	2	2	3	2	3	2	2	2	3	3	4	3	4	4	3	3	4	3	3	3	4	3	4	2	3	3	3	4	3	2	1	3	2	3	3	4	3	3	3	4	2
840	2	33	2	10	2	2	3	2	2	2	4	3	3	3	4	3	3	3	3	4	4	4	4	4	3	3	3	4	4	3	4	4	3	3	3	3	3	2	3	4	2	3	3	4	2	4	4	2	1
841	2	25	1	3	1	2	1	1	2	2	5	5	1	5	1	5	1	5	5	5	1	5	1	5	5	1	1	5	1	5	1	5	5	1	1	5	1	4	4	4	4	1	4	1	4	4	1	4	3
842	2	29	1	7	2	2	2	1	2	2	3	4	3	5	3	4	2	4	4	2	5	5	5	5	5	5	3	5	3	5	5	3	3	4	5	3	4	2	3	4	3	3	4	4	3	3	3	3	1
843	2	37	2	16	4	2	3	2	3	2	3	2	4	3	2	2	2	3	3	4	4	3	4	4	3	3	4	3	3	4	5	3	4	2	3	4	2	3	4	3	1	4	4	4	3	3	4	3	2
844	2	35	2	12	3	2	2	2	2	2	3	3	3	3	4	2	4	3	3	3	3	4	3	3	3	3	3	3	3	3	3	3	3	3	3	3	3	2	2	2	2	3	2	3	2	2	3	2	2
[truncated: 31 more columns]

## Sheet: Variable
Explanation	Item
ID
Gender	1=man , 2 = female
Age
Age groups	1: ＜30years, 2: 30～40years,3: ＞40 years
Length of service in nursing
Length of nursing service subgroups	1: ≤5years, 2: 6～10years,3: 11～15years,4:＞15years
Educational level	1= College and below, 2= Undergraduate,3=Postgraduate and above
Professional title	1= The nurse, 2= Nurse practitioner,3=Nurse-in-charge,4=Deputy director nurse or above
Marital status	1=Unmarried , 2 = Married
Average monthly income	1: ≤4000 RMB, 2: 4001～6000 RMB,3: 6001～8000 RMB;4:8001～10000 RMB,5:＞10000 RMB
Employment type	1=Formally employed nurse , 2 = Personal agent nurse
Self-compassion_1	1=Strongly disagree, 2=Disagree, 3=Partially agree, 4= Agree, 5=strongly agree
Self-compassion_2	1=Strongly disagree, 2=Disagree, 3=Partially agree, 4= Agree, 5=strongly agree
Self-compassion_3	1=Strongly disagree, 2=Disagree, 3=Partially agree, 4= Agree, 5=strongly agree
Self-compassion_4	1=Strongly disagree, 2=Disagree, 3=Partially agree, 4= Agree, 5=strongly agree
Self-compassion_5	1=Strongly disagree, 2=Disagree, 3=Partially agree, 4= Agree, 5=strongly agree
Self-compassion_6	1=Strongly disagree, 2=Disagree, 3=Partially agree, 4= Agree, 5=strongly agree
Self-compassion_7	1=Strongly disagree, 2=Disagree, 3=Partially agree, 4= Agree, 5=strongly agree
Self-compassion_8	1=Strongly disagree, 2=Disagree, 3=Partially agree, 4= Agree, 5=strongly agree
Self-compassion_9	1=Strongly disagree, 2=Disagree, 3=Partially agree, 4= Agree, 5=strongly agree
Self-compassion_10	1=Strongly disagree, 2=Disagree, 3=Partially agree, 4= Agree, 5=strongly agree
Self-compassion_11	1=Strongly disagree, 2=Disagree, 3=Partially agree, 4= Agree, 5=strongly agree
Self-compassion_12	1=Strongly disagree, 2=Disagree, 3=Partially agree, 4= Agree, 5=strongly agree
Self-compassion_13	1=Strongly disagree, 2=Disagree, 3=Partially agree, 4= Agree, 5=strongly agree
Self-compassion_14	1=Strongly disagree, 2=Disagree, 3=Partially agree, 4= Agree, 5=strongly agree
Self-compassion_15	1=Strongly disagree, 2=Disagree, 3=Partially agree, 4= Agree, 5=strongly agree
Self-compassion_16	1=Strongly disagree, 2=Disagree, 3=Partially agree, 4= Agree, 5=strongly agree
Self-compassion_17	1=Strongly disagree, 2=Disagree, 3=Partially agree, 4= Agree, 5=strongly agree
Self-compassion_18	1=Strongly disagree, 2=Disagree, 3=Partially agree, 4= Agree, 5=strongly agree
Self-compassion_19	1=Strongly disagree, 2=Disagree, 3=Partially agree, 4= Agree, 5=strongly agree
Self-compassion_20	1=Strongly disagree, 2=Disagree, 3=Partially agree, 4= Agree, 5=strongly agree
Self-compassion_21	1=Strongly disagree, 2=Disagree, 3=Partially agree, 4= Agree, 5=strongly agree
Self-compassion_22	1=Strongly disagree, 2=Disagree, 3=Partially agree, 4= Agree, 5=strongly agree
Self-compassion_23	1=Strongly disagree, 2=Disagree, 3=Partially agree, 4= Agree, 5=strongly agree
Self-compassion_24	1=Strongly disagree, 2=Disagree, 3=Partially agree, 4= Agree, 5=strongly agree
Self-compassion_25	1=Strongly disagree, 2=Disagree, 3=Partially agree, 4= Agree, 5=strongly agree
Self-compassion_26	1=Strongly disagree, 2=Disagree, 3=Partially agree, 4= Agree, 5=strongly agree
Moral resilience_1	1=Disagree, 2=Partially disagree, 3=Partially agree,4= Agree
Moral resilience_2	1=Disagree, 2=Partially disagree, 3=Partially agree,4= Agree
Moral resilience_3	1=Disagree, 2=Partially disagree, 3=Partially agree,4= Agree
Moral resilience_4	1=Disagree, 2=Partially disagree, 3=Partially agree,4= Agree
Moral resilience_5	1=Disagree, 2=Partially disagree, 3=Partially agree,4= Agree
Moral resilience_6	1=Disagree, 2=Partially disagree, 3=Partially agree,4= Agree
Moral resilience_7	1=Disagree, 2=Partially disagree, 3=Partially agree,4= Agree
Moral resilience_8	1=Disagree, 2=Partially disagree, 3=Partially agree,4= Agree
Moral resilience_9	1=Disagree, 2=Partially disagree, 3=Partially agree,4= Agree
Moral resilience_10	1=Disagree, 2=Partially disagree, 3=Partially agree,4= Agree
Moral resilience_11	1=Disagree, 2=Partially disagree, 3=Partially agree,4= Agree
Moral resilience_12	1=Disagree, 2=Partially disagree, 3=Partially agree,4= Agree
Moral resilience_13	1=Disagree, 2=Partially disagree, 3=Partially agree,4= Agree
Moral resilience_14	1=Disagree, 2=Partially disagree, 3=Partially agree,4= Agree
Moral resilience_15	1=Disagree, 2=Partially disagree, 3=Partially agree,4= Agree
Moral resilience_16	1=Disagree, 2=Partially disagree, 3=Partially agree,4= Agree
Work engagement_1	0=Never————6=Always
Work engagement_2	0=Never————6=Always
Work engagement_3	0=Never————6=Always
Work engagement_4	0=Never————6=Always
Work engagement_5	0=Never————6=Always
Work engagement_6	0=Never————6=Always
Work engagement_7	0=Never————6=Always
Work engagement_8	0=Never————6=Always
Work engagement_9	0=Never————6=Always
Self- kindness	This dimension contains items 5、12、19、23 and 26 of the Self-compassion scale.
Self-judgment	This dimension contains items 1、8、11、16 and 21 of the Self-compassion scale.
Common humanity	This dimension contains items 3、7、10 and 15 of the Self-compassion scale.
Isolation	This dimension contains items 4、13、18 and 25 of the Self-compassion scale.
Mindfulness	This dimension contains items 9、14、17 and 22 of the Self-compassion scale.
Over-identification	This dimension contains items 2、6、20 and 24 of the Self-compassion scale.
Response to moral adversity	This dimension contains items 2、3、4 and 7 of the Moral resilience scale.
Relationship integrity	This dimension contains items 9、10、12、14 and 15 of the Moral resilience scale.
Moral efficacy	This dimension contains items 6、8、11 and 16 of the Moral resilience scale.
Personal integrity	This dimension contains items 1、5 and 13 of the Moral resilience scale.
Vigour	This dimension contains items 1、4 and 9 of the Work engagement scale.
Dedication	This dimension contains items 6、7 and 8 of the Work engagement scale.
Absorption	This dimension contains items 2、3 and 5 of the Work engagement scale.
Self-compassion total score
Moral resilience total score
Work engagement total score
Standard score of Self-compassion
Standard score of Moral resilience
Standard score of Work engagement
